# Supplementary material for: Molecular Diagnosis as an Alternative for Public Health Surveillance of Leptospirosis in Colombia
Source: Microorganisms. 2023 Nov 13;11(11):2759. doi: 10.3390/microorganisms11112759 (PMC10673046; doi:10.3390/microorganisms11112759)
Supplement: Supplementary file 1 [file microorganisms-11-02759-s001.zip]

Archive with 4 entries (4 files):
- Table S1. Age groups.xlsx
- Table S2. Data used to calculate rates..xlsx
- Table S3. Data and calculation of Work Years Lost (WYL).xlsx
- Table S4. Data for the calculation of Years of potential life lost (YPLL).xlsx
