# Supplementary material for: Molecular Diagnosis as an Alternative for Public Health Surveillance of Leptospirosis in Colombia
Source: Microorganisms. 2023 Nov 13;11(11):2759. doi: 10.3390/microorganisms11112759 (PMC10673046; doi:10.3390/microorganisms11112759)
Supplement: Supplementary file 1 [file microorganisms-11-02759-s001.zip › Table S1. Age groups.xlsx]

## Sheet: Ocupación
0110	Oficiales de las Fuerzas Militares
0110	Vicealmirante de la armada nacional
0110	Almirante de la armada nacional
0110	Brigadier general de infantería de marina
0110	Brigadier general del aire
0110	Brigadier general del ejercito nacional
0110	Cadete de la fuerza aérea
0110	Cadete de las fuerzas armadas
0110	Cadete del ejercito nacional
0110	Capitán de corbeta de la armada nacional
0110	Capitán de fragata de la armada nacional
0110	Capitán de infantería de marina
0110	Capitán de la fuerza aérea
0110	Capitán de navío de la armada nacional
0110	Capitán del ejército nacional
0110	Contralmirante de la armada nacional
0110	Coronel de infantería de marina
0110	Coronel de la fuerza aérea
0110	Coronel del ejercito nacional
0110	General de infantería de marina
0110	General del aire
0110	General del ejército nacional
0110	Guardiamarina
0110	Mayor de infantería de marina
0110	Mayor de la fuerza aérea
0110	Mayor del ejército nacional
0110	Mayor general de infantería de marina
0110	Mayor general del ejército nacional
0110	Oficial de la armada nacional
0110	Oficial de la fuerza aérea
0110	Oficial del ejército nacional
0110	Subteniente de infantería de marina
0110	Subteniente de la fuerza aérea
0110	Subteniente del ejército nacional
0110	Teniente coronel de infantería de marina
0110	Teniente coronel de la fuerza aérea
0110	Teniente coronel del ejército nacional
0110	Teniente de corbeta de la armada nacional
0110	Teniente de fragata de la armada nacional
0110	Teniente de infantería de marina
0110	Teniente de la fuerza aérea
0110	Teniente de navío de la armada nacional
0110	Teniente del ejército nacional
0110	Vicealmirante de la armada nacional
0210	Suboficiales de las Fuerzas Militares
0210	Aerotécnico de la fuerza aérea
0210	Cabo primero de infantería de marina
0210	Cabo primero del ejército nacional
0210	Cabo segundo de infantería de marina
0210	Cabo segundo del ejército nacional
0210	Cabo tercero de infantería de marina
0210	Cabo tercero del ejército nacional
0210	Contramaestre de marina
0210	Contramaestre militar
0210	Marinero primero de la armada nacional
0210	Marinero segundo de la armada nacional
0210	Sargento del ejercito
0210	Sargento mayor de comando conjunto de infantería de marina
0210	Sargento mayor de comando conjunto del ejército nacional
0210	Sargento mayor de comando de infantería de marina
0210	Sargento mayor de comando del ejército
0210	Sargento mayor de infantería de marina
0210	Sargento mayor del ejército nacional
0210	Sargento primero de infantería de marina
0210	Sargento primero del ejército nacional
0210	Sargento segundo de infantería de marina
0210	Sargento segundo del ejército nacional
0210	Sargento viceprimero del ejército nacional
0210	Suboficial jefe de la armada nacional
0210	Suboficial jefe técnico de comando conjunto de la armada nacional
0210	Suboficial jefe técnico de comando de la armada nacional
0210	Suboficial jefe técnico de la armada nacional
0210	Suboficial primero de la armada nacional
0210	Suboficial segundo de la armada nacional
0210	Suboficial tercero de la armada nacional
0210	Técnico cuarto de la fuerza aérea
0210	Técnico jefe de comando conjunto de la fuerza aérea
0210	Técnico jefe de comando de las fuerzas armadas
0210	Técnico jefe de la fuerza aérea
0210	Técnico primero de la fuerza aérea
0210	Técnico segundo de la fuerza aérea
0210	Técnico subjefe de la fuerza aérea
0210	Técnico tercero de la fuerza aérea
0310	Otros miembros de las Fuerzas Militares
0310	Artillero
0310	Alumno de infantería de marina
0310	Bombardero
0310	Cabo de la fuerza aérea
0310	Infante de marina regular
0310	Infante de marina profesional
0310	Soldado bachiller
0310	Soldado campesino
0310	Soldado de infantería
0310	Soldado recluta
0310	Soldado profesional del ejército nacional
0310	Soldado regular de la fuerza aérea
0310	Soldado regular del ejército nacional
1111	Directores formuladores de políticas y normas
1111	Alcalde
1111	Canciller
1111	Concejal
1111	Congresista
1111	Diputado
1111	Edil
1111	Gobernador de departamento
1111	Jefe de estado
1111	Legislador
1111	Miembro de la asamblea legislativa
1111	Miembro del consejo legislativo
1111	Miembro del parlamento
1111	Miembros de gobiernos locales
1111	Ministro de gobierno
1111	Ministro de relaciones exteriores
1111	Parlamentario
1111	Presidente de la república
1111	Representante de la cámara
1111	Senador
1111	Viceministro de gobierno
1111	Vicepresidente de la república
1112	Directores del gobierno
1112	Administrador general de la administración pública
1112	Agregado de prensa
1112	Agregado diplomático
1112	Alguacil jefe de policía
1112	Alto comisionado
1112	Brigadier general policía nacional
1112	Comisario de la policía
1112	Comisionado de bomberos
1112	Comisionado de la función pública
1112	Consejero de estado
1112	Cónsul
1112	Contador general de la nación
1112	Contralor general de la nación
1112	Director de asuntos intergubernamentales
1112	Director de departamento administrativo nacional
1112	Director de impuestos nacionales
1112	Director de programas de desarrollo económico de servicios gubernamentales
1112	Director de programas de política educativa de servicios gubernamentales
1112	Director de relaciones intergubernamentales
1112	Director ejecutivo de administración pública
1112	Director ejecutivo de cancillería
1112	Director ejecutivo de servicios gubernamentales
1112	Director general de administración pública
1112	Director general de departamento gubernamental
1112	Director general de impuestos y aduanas
1112	Director general de organización intergubernamental
1112	Director general de servicios gubernamentales
1112	Embajador
1112	Fiscal general de la nación
1112	Gerente general de servicios gubernamentales
1112	Inspector general de la policía
1112	Mayor general policía nacional
1112	Personero
1112	Procurador general de la nación
1112	Registrador nacional del estado civil
1112	Secretario de estado
1112	Secretario general de administración pública
1112	Subsecretario de gobierno
1112	Superintendente nacional
1112	Tesorero general de la nación
1112	Vicecontralor
1112	Vicepresidente general administrativo de empresa
1113	Jefes de comunidades étnicas
1113	Gobernador de comunidad indígena
1113	Jefe de comunidad indígena
1113	Jefe de etnia indígena
1113	Jefe de pueblo
1113	Jefe tradicional de pequeña población
1114	Dirigentes de organizaciones con un interés específico (partidos políticos, sindicatos y organizaciones sociales)
1114	Defensor del pueblo
1114	Director asociación de profesionales
1114	Director de establecimiento adaptación social
1114	Director de organización electoral
1114	Director de organización no gubernamental
1114	Director de partido político
1114	Director ejecutivo de organización de membrecía
1114	Director ejecutivo de organización no gubernamental
1114	Director ejecutivo de organización voluntariado
1114	Director general de asociación deportiva
1114	Director general de organización de empleadores
1114	Director general de organización de membrecía
1114	Director general de organización humanitaria
1114	Director general de organización política
1114	Dirigente de organización de empleadores
1114	Dirigente de organización humanitaria
1114	Dirigente de organización sindical
1114	Dirigente de partido político
1114	Líder de partido político
1114	Presidente de asociación científica
1114	Presidente de asociación deportiva
1114	Presidente de club deportivo profesional
1114	Presidente de comité de derechos humanos
1114	Presidente de organización gremial
1114	Presidente de organización humanitaria
1114	Presidente de organización sindical
1114	Presidente de partido político
1114	Presidente de sindicato
1114	Secretario general de organización de derechos humanos
1114	Secretario general de organización de empleadores
1114	Secretario general de organización de protección del medio ambiente
1114	Secretario general de organización humanitaria
1114	Secretario general de organización sindical
1114	Secretario general de partido político
1120	Directores y gerentes generales
1120	Administrador general de acueducto
1120	Administrador general de aeropuerto
1120	Administrador general de oficina de aduana
1120	Administrador general de oficina de impuestos
1120	Comandante de estación de bomberos
1120	Director de regional
1120	Director general
1120	Director general de empresa
1120	Director general de empresa de comercio
1120	Director general de empresa de telecomunicaciones
1120	Director general de entidad financiera
1120	Director general de entidad promotora de salud
1120	Director general de hospital
1120	Director general de institución de servicios salud
1120	Director general de institución educativa
1120	Director general de organización de salud
1120	Director general de organización de servicio social
1120	Director general institución correccional
1120	Gerente de aeropuerto
1120	Gerente de central eléctrica
1120	Gerente de compañía de seguros
1120	Gerente general
1120	Gerente general de almacenes de cadena
1120	Gerente general de cadena hotelera
1120	Gerente general de cadena radial
1120	Gerente general de cadena restaurantes
1120	Gerente general de compañía constructora
1120	Gerente general de compañía de seguros
1120	Gerente general de compañía de servicios de informática
1120	Gerente general de compañía de viajes y turismo
1120	Gerente general de compañía fiduciaria
1120	Gerente general de empresa de agroindustrial
1120	Gerente general de empresa de comercio
1120	Gerente general de empresa de construcción
1120	Gerente general de empresa de metalmecánica
1120	Gerente general de empresa de servicios de salud
1120	Gerente general de empresa de servicios informáticos
1120	Gerente general de empresa de telecomunicaciones
1120	Gerente general de empresa de teléfonos
1120	Gerente general de empresa de transporte
1120	Gerente general de entidad financiera
1120	Gerente general de entidad hospitalaria
1120	Gerente general de entidad promotora salud
1120	Gerente general de industria manufacturera
1120	Gerente general de tienda por departamentos
1120	Gerente planta de central hidroeléctrica
1120	Gerente planta de generación de energía eléctrica
1120	Gerente regional
1120	Jefe planta de generación energía
1120	Presidente de banco
1120	Presidente de compañía de seguros
1120	Presidente de empresa
1120	Presidente de empresa de radio y televisión
1120	Presidente de empresa de telecomunicaciones
1120	Presidente de entidad financiera
1120	Presidente de medios de comunicación
1120	Rector de universidad
1120	Tesorero municipal
1120	Vicepresidente de cadena de hoteles
1120	Vicerrector académico de universidad
1211	Directores financieros
1211	Director de departamento de contabilidad
1211	Director de departamento de crédito
1211	Director de departamento de financiero
1211	Director de departamento de finanzas
1211	Director de departamento de operaciones servicios tarjeta crédito
1211	Director de finanzas
1211	Director de fondos y pagos
1211	Director de operaciones bancarias
1211	Director de planeación financiera
1211	Director de presupuesto y contabilidad
1211	Director financiero
1211	Director general de contabilidad
1211	Gerente de control financiero
1211	Gerente de crédito hipotecario
1211	Gerente de departamento de corretaje financiero
1211	Gerente de departamento financiero
1211	Gerente de empresa de servicios de intermediación financiera
1211	Gerente de empresa de servicios estadísticos
1211	Gerente de firma de auditoría
1211	Gerente de firma de contadores
1211	Gerente de operaciones de banca
1211	Gerente de operaciones de propiedad raíz
1211	Gerente de operaciones de seguros
1211	Gerente de operaciones de servicios de investigación de mercados
1211	Gerente de operaciones de servicios estadísticos
1211	Jefe de control financiero
1211	Jefe de costos y presupuesto
1211	Jefe de departamento de auditoria
1211	Jefe de departamento de contabilidad
1211	Jefe de departamento de costos
1211	Jefe de departamento de crédito
1211	Jefe de departamento de crédito y cartera
1211	Jefe de departamento de financiero
1211	Jefe de departamento de portafolio de inversiones
1211	Jefe de departamento de presupuesto
1211	Jefe de departamento de seguros y finanzas
1211	Jefe de departamento de tesorería
1211	Jefe de departamento de tesorería y cartera
1211	Jefe de operaciones de investigación de mercados
1211	Jefe de sección de fiduciaria
1211	Jefe de tesorería
1211	Secretario general de empresa
1211	Subgerente comercial de banca personal
1211	Tesorero general de la empresa
1211	Tesorero pagador
1211	Vicepresidente de operaciones de banca
1212	Directores de recursos humanos
1212	Director de contratación
1212	Director de departamento de desarrollo de personal
1212	Director de departamento de gestión humana
1212	Director de departamento de seguridad industrial
1212	Director de departamento de selección personal
1212	Director de personal
1212	Director de recursos humanos
1212	Director de relaciones industriales
1212	Director de relaciones laborales
1212	Gerente de gestión humana
1212	Gerente de recursos humanos
1212	Gerente de relaciones industriales
1212	Jefe de admisiones y registro de personal
1212	Jefe de departamento de bienestar social
1212	Jefe de departamento de capacitación
1212	Jefe de departamento de capacitación y desarrollo personal
1212	Jefe de departamento de personal
1212	Jefe de departamento de recursos humanos
1212	Jefe de departamento de relaciones industriales
1212	Jefe de departamento de relaciones laborales
1212	Jefe de departamento de salud ocupacional
1212	Jefe de departamento de selección personal
1212	Jefe de desarrollo organizacional
1212	Jefe de gestión humana
1212	Jefe de salud y seguridad ocupacional
1212	Vicepresidente de departamento de recursos humanos
1212	Vicepresidente de departamento gestión humana
1213	Directores de políticas y planificación
1213	Coordinador de política de gobierno
1213	Director de planeación empresarial
1213	Director de planeación estratégica
1213	Director de planeación social
1213	Director de política pública
1213	Director de política y planeación
1213	Gerente de desarrollo de políticas
1219	Directores de administración y servicios no clasificados en otros grupos primarios
1219	Director de departamento de limpieza
1219	Director de servicios a empresas
1219	Director de servicios administrativos
1219	Director de servicios corporativos
1219	Director de servicios de limpieza
1221	Directores de ventas y comercialización
1221	Director comercial
1221	Director de departamento comercial
1221	Director de departamento de desarrollo comercial
1221	Director de departamento de importaciones y exportaciones
1221	Director de departamento de marketing
1221	Director de departamento de servicios investigación mercados
1221	Director de departamento de ventas y mercadeo
1221	Director de mercadeo
1221	Director de telemercadeo
1221	Director de ventas
1221	Gerente comercial
1221	Gerente de departamento de comercio exterior
1221	Gerente de departamento de logística comercial
1221	Gerente de exportaciones
1221	Gerente de mercadeo
1221	Gerente de negocios internacionales
1221	Gerente de servicios de comercio exterior
1221	Gerente de telemercadeo
1221	Gerente de ventas
1221	Gerente nacional de ventas
1221	Gerente regional de ventas
1221	Jefe de departamento de comercialización
1221	Jefe de departamento de comercio
1221	Jefe de departamento de comercio exterior
1221	Jefe de departamento de exportaciones
1221	Jefe de departamento de importaciones
1221	Jefe de departamento de mercadeo
1221	Jefe de departamento de mercadeo y ventas
1221	Jefe de departamento de promoción y comercialización
1221	Jefe de sección de ventas de comercio al por mayor
1221	Organizador de muestras comerciales
1221	Subgerente de mercadeo
1221	Subgerente de operaciones de ventas
1221	Vicepresidente de departamento comercial
1221	Vicepresidente de departamento mercadeo
1222	Directores de publicidad y relaciones públicas
1222	Director de departamento de publicidad
1222	Director de departamento de servicios publicitarios
1222	Director de relaciones públicas
1222	Gerente de marca
1222	Gerente de publicidad
1222	Gerente de servicio al cliente
1222	Jefe de departamento de publicidad
1222	Jefe de departamento de relaciones públicas
1222	Jefe de sección de medios publicitarios
1222	Jefe de sección de servicio al cliente
1222	Organizador de convención
1222	Organizador de festival
1222	Vocero oficial
1223	Directores de investigación y desarrollo
1223	Director de departamento de ingeniería
1223	Director de departamento de investigación
1223	Director de departamento de investigación y desarrollo
1223	Director de desarrollo de productos
1223	Director de investigación
1223	Director de investigación y fabricación
1223	Gerente de departamento de ingeniería y producción
1223	Gerente de departamento de investigación
1223	Gerente de departamento de investigación y desarrollo
1223	Gerente de ingeniería y proyectos
1223	Gerente de investigación de ingeniería
1223	Gerente de investigación en ingeniería y desarrollo
1223	Gerente de programas de investigación
1223	Gerente de proyectos y ensayos clínicos
1223	Jefe de departamento de investigación
1223	Jefe de departamento de investigación y desarrollo
1223	Subdirector científico
1311	Directores de producción agropecuaria y silvicultura
1311	Administrador agroindustrial
1311	Administrador de finca agropecuaria
1311	Administrador de granja
1311	Administrador de hacienda
1311	Administrador de hato ganadero
1311	Administrador de vivero
1311	Administrador general de aprovechamiento agrícola
1311	Administrador general de aprovechamiento pecuario
1311	Administrador general de plantación agrícola
1311	Agregado de finca
1311	Agricultor empresario
1311	Director de hacienda
1311	Director de plantación
1311	Director de producción avícola
1311	Director de explotación forestal
1311	Ganadero empresario
1311	Gerente de aprovechamiento agrícola
1311	Gerente de aprovechamiento forestal
1311	Gerente de aprovechamiento silvícola
1311	Gerente de empresa agrícola
1311	Gerente de operaciones de silvicultura
1311	Gerente de planta de beneficio animal
1311	Gerente de planta de incubación
1311	Gerente de producción agrícola
1311	Gerente de producción agropecuaria
1311	Gerente de producción pecuaria
1312	Directores de producción de piscicultura y pesca
1312	Administrador de operaciones de pesca
1312	Director de arrastrero
1312	Director de criadero de peces
1312	Director de operaciones pesqueras
1312	Director de producción de peces
1312	Gerente de acuicultura
1312	Gerente de operaciones de pesca
1312	Gerente de producción de acuicultura
1312	Gerente de producción de pesca
1312	Gerente general de pesca
1321	Directores de industrias manufactureras
1321	Director de operaciones de distribución de gas
1321	Director de operaciones de manufactura
1321	Director de producción de manufactura
1321	Director de producción y operaciones de industria manufacturera
1321	Director ejecutivo de empresa manufacturera
1321	Gerente de fabrica
1321	Gerente de industria manufacturera
1321	Gerente de operaciones de manufactura
1321	Gerente de operaciones de servicios públicos
1321	Gerente de planta de manufactura
1321	Gerente de planta de tratamiento de aguas residuales
1321	Gerente de planta de tratamiento de basuras y desechos
1321	Gerente de producción de productos químicos
1321	Gerente de producción de refinería de petróleo
1321	Gerente de producción del suministro de gas
1321	Jefe de área de control de calidad
1321	Jefe de operaciones de central hidroeléctrica
1321	Jefe de planta de fabricación
1321	Jefe de planta de industria gráfica
1321	Jefe de planta de procesamiento
1321	Jefe de planta de tratamiento de aguas y desechos
1321	Jefe de planta manufactura
1321	Jefe de producción de confecciones
1321	Presidente de empresa manufacturera
1321	Vicepresidente de empresa manufacturera
1321	Vicepresidente de operaciones de empresa de energía eléctrica
1321	Vicepresidente de producción de empresa manufacturera
1322	Directores de explotaciones de minería
1322	Director de cantera
1322	Director de explotación minera
1322	Director de mina
1322	Director de operaciones de producción de petróleo
1322	Director de producción de cantera
1322	Director de producción de extracción de petróleo y gas
1322	Director de producción minera
1322	Gerente de explotación de minas
1322	Gerente de mantenimiento de pozo petrolero
1322	Gerente de operaciones de distribución de gas
1322	Gerente de operaciones de distribución de petróleo
1322	Gerente de operaciones de mina
1322	Gerente de operaciones de perforación
1322	Jefe de área de producción de minería
1322	Jefe de planta de distribución de gas
1322	Vicepresidente de compañía petrolera
1322	Vicepresidente de producción de compañía petrolera
1323	Directores de empresas de construcción
1323	Director de proyecto de construcción
1323	Director de proyecto de ingeniería civil
1323	Gerente de construcción residencial
1323	Gerente de demoliciones
1323	Gerente de departamento de construcción
1323	Gerente de oficina regional constructora
1323	Gerente de proyecto de construcción
1323	Gerente de sociedad de construcción
1323	Gerente de sucursal de sociedad de construcción
1323	Jefe de construcción y mantenimiento de edificaciones
1323	Jefe de departamento de construcciones
1323	Presidente de compañía constructora
1323	Vicepresidente de compañía constructora
1324	Directores de empresas de abastecimiento, distribución y afines
1324	Administrador de oficina de correos
1324	Director de abastecimiento y distribución
1324	Director de cadena de suministros
1324	Director de suministros y distribución
1324	Director de departamento de abastecimiento
1324	Director de departamento de almacenamiento
1324	Director de departamento de compras
1324	Director de departamento de operaciones de correo
1324	Director de departamento de operaciones de transporte
1324	Director de departamento de recursos físicos
1324	Director de distribución
1324	Director de empresa de transporte
1324	Director de estación de buses
1324	Director de estación ferroviaria
1324	Director de logística
1324	Director de operaciones de departamento de fletes
1324	Director de operaciones de transporte aéreo
1324	Director del sistema de transporte urbano
1324	Gerente de abastecimiento
1324	Gerente de compras y adquisiciones
1324	Gerente de compras y materiales
1324	Gerente de departamento de logística y distribución
1324	Gerente de departamento de operaciones de correo
1324	Gerente de departamento de transporte
1324	Gerente de división de embarques
1324	Gerente de empresa de servicio postal y correo
1324	Gerente de estación de transporte
1324	Gerente de operaciones de departamento de fletes
1324	Gerente de operaciones de sistema de transporte urbano
1324	Gerente de operaciones de transporte
1324	Gerente de operaciones de transporte marítimo
1324	Gerente de operaciones de transporte terrestre
1324	Gerente de planta de servicio postal y mensajería
1324	Gerente de servicio de mensajería
1324	Gerente de servicio postal
1324	Gerente de terminal de transporte
1324	Jefe de área de rotación y existencias
1324	Jefe de control de tráfico aéreo
1324	Jefe de departamento de compras
1324	Jefe de departamento de compras y suministros
1324	Jefe de departamento de inventarios
1324	Jefe de oficina de correos
1324	Jefe de oficina de servicios postales
1324	Jefe de oficina postal
1324	Jefe de recursos físicos
1324	Jefe de sección de almacén y distribución
1324	Jefe de sección de bodega producto terminado
1324	Jefe de sección de bodega y distribución
1324	Jefe de sección de centro de distribución
1324	Jefe de sección de compras
1324	Jefe de sección de materiales y suministros
1324	Jefe de sección de suministros
1324	Presidente de empresa de transporte
1324	Vicepresidente de empresa de transporte
1330	Directores de servicios de tecnología de la información y las comunicaciones
1330	Director de departamento de audiovisuales
1330	Director de departamento de informática
1330	Director de departamento de sistemas informáticos
1330	Director de desarrollo de aplicaciones
1330	Director de desarrollo de TIC
1330	Director de estación de radio
1330	Director de informática
1330	Director de procesamiento de datos
1330	Director de programación de radio y televisión
1330	Director de sistemas de información
1330	Director de tecnología de la información
1330	Director ejecutivo de empresa de comunicaciones
1330	Gerente de departamento de informática
1330	Gerente de departamento de internet
1330	Gerente de departamento de servicios informáticos
1330	Gerente de empresa de publicaciones
1330	Gerente de empresa de radio y televisión
1330	Gerente de empresa de servicios informáticos
1330	Gerente de empresa servicios telecomunicaciones
1330	Gerente de estación de radio
1330	Gerente de operaciones de datos
1330	Gerente de operaciones de medios y publicidad
1330	Gerente de operaciones de telecomunicaciones
1330	Gerente de producción cinematográfica
1330	Gerente de programadora de televisión
1330	Gerente de servicios de operación y transmisión de telecomunicaciones
1330	Gerente de servicios de telecomunicaciones
1330	Gerente de sistemas informáticos
1330	Gerente proveedor de servicios de internet
1330	Jefe de área sistemas
1330	Jefe de departamento de operaciones de servicios de telecomunicaciones
1330	Jefe de departamento de operaciones de telecomunicaciones
1330	Jefe de departamento de sistemas
1330	Proveedor de servicios de internet
1330	Vicepresidente de departamento de sistemas e informática
1330	Vicepresidente de empresa de radio y televisión
1330	Vicepresidente de empresa de telecomunicaciones
1330	Vicepresidente de operaciones de medios de comunicación
1330	Vicepresidente de producción de medios de comunicación
1341	Directores de servicios de cuidados infantiles
1341	Director de centro de cuidado de niños
1341	Director de centro de cuidado de niños fuera del horario escolar
1341	Director de centro de cuidado infantil
1341	Director de institución de cuidado diurno de niños
1341	Director de jardín infantil
1341	Director de servicios para niños
1341	Gerente de centro de cuidado infantil
1341	Gerente de guardería
1341	Gerente de servicios para niños
1342	Directores de servicios de salud
1342	Administrador de centro de salud
1342	Administrador de departamento de laboratorio clínico
1342	Administrador de hospital
1342	Administrador médico
1342	Director de área de urgencias
1342	Director de centro de salud
1342	Director de clínica
1342	Director de enfermería
1342	Director de servicios de salud
1342	Director ejecutivo de institución de salud
1342	Director general de clínica
1342	Director general de laboratorio clínico
1342	Director general de laboratorio médico
1342	Enfermera jefe
1342	Gerente de centro de salud
1342	Jefe de atención de salud comunitaria
1342	Jefe de clínica
1342	Jefe de departamento de cirugía
1342	Jefe de departamento de dietética y nutrición
1342	Jefe de departamento de fisioterapia
1342	Jefe de departamento medico
1342	Jefe de operaciones de atención médica hospitalaria
1342	Vicepresidente de entidad de salud
1343	Directores de servicios de atención a personas mayores
1343	Gerente de complejo residencial para jubilados
1343	Jefe de cuidados comunitarios para personas mayores
1343	Director de hogar de ancianos
1343	Director de residencia geriátrica
1343	Director de servicio de cuidado de personas de edad
1343	Director de servicios de atención a personas mayores
1343	Gerente de albergue para el cuidado de personas mayores
1343	Gerente de alojamiento para el cuidado de ancianos
1343	Gerente de casa para el cuidado de ancianos
1343	Gerente de centro de atención a personas de la tercera edad
1343	Gerente de instalaciones para el cuidado de ancianos
1343	Matrona de hogar de ancianos
1344	Directores de servicios de bienestar social
1344	Director de centro de bienestar social
1344	Director de centro comunitario
1344	Director de labor social
1344	Director de servicios de familia
1344	Director de servicios de vivienda
1344	Gerente de centro de bienestar social
1344	Gerente de instalaciones de servicios de bienestar
1344	Gerente de servicios a la familia
1344	Gerente de servicios de bienestar
1345	Directores de servicios de educación
1345	Coordinador académico
1345	Decano de universidad
1345	Director académico
1345	Director de centro de formación profesional
1345	Director de colegio
1345	Director de cuerpo docente
1345	Director de desarrollo curricular
1345	Director de escuela
1345	Director de escuela de aviación
1345	Director de escuela de comercio
1345	Director de facultad académica
1345	Director de institución de educación especial
1345	Director de institución educativa
1345	Director de núcleo educativo
1345	Director de postgrados
1345	Director de universidad
1345	Gerente de departamento en institución educativa
1345	Jefe de admisiones y registro académico
1345	Jefe de cuerpo docente universitario
1345	Jefe de departamento de educación básica secundaria
1345	Jefe de departamento universitario
1345	Rector de colegio
1345	Rector de institución de educación
1345	Vicerrector de institución educativa
1346	Gerentes de sucursales de bancos, de servicios financieros y de seguros
1346	Director de banco
1346	Director de oficina banca
1346	Gerente de agencia de seguros
1346	Gerente de banco
1346	Gerente de cooperativa de crédito
1346	Gerente de oficina banca
1346	Gerente de sucursal bancaria
1346	Gerente de sucursal de compañía de seguros
1346	Gerente de sucursal de institución financiera
1346	Gerente de sucursal de servicios financieros
1346	Subdirector ejecutivo de compañía de seguros
1346	Subgerente de oficina bancaria
1349	Directores y gerentes de servicios profesionales no clasificados en otros grupos primarios
1349	Administrador de museo
1349	Director de archivo
1349	Director de biblioteca
1349	Director de entidad de arte y cultura
1349	Director de galería de arte
1349	Director de museo
1349	Director de prisión
1349	Director de servicios jurídicos
1349	Director de servicios penitenciarios
1349	Gerente de biblioteca
1349	Gerente de editorial
1349	Gerente de galería de arte
1349	Gerente de laboratorio
1349	Gerente de museo
1349	Gerente de seguridad aérea
1349	Gerente de seguridad de vuelo
1349	Gerente de servicio de diseño
1349	Gerente de servicio jurídico
1349	Gerente de servicios correctivos
1349	Gerente de servicios de bomberos
1349	Gerente de servicios de emergencia
1349	Jefe de biblioteca
1349	Jefe de inmigración
1349	Superintendente de la policía
1411	Gerentes de hoteles
1411	Administrador de hogar estudiantil
1411	Administrador de hotel
1411	Administrador de motel
1411	Administrador de pensión de alojamiento
1411	Administrador de residencia estudiantil
1411	Director de hostal
1411	Gerente de casa de huéspedes
1411	Gerente de albergue juvenil
1411	Gerente de hotel
1411	Gerente de motel
1411	Gerente de pensión
1411	Gerente de servicio de alojamiento
1411	Gerente de servicio de hospedaje
1411	Jefe de sección de reservas en hotel
1411	Posadero
1412	Gerentes de restaurantes
1412	Administrador de bar
1412	Administrador de cafetería
1412	Administrador de restaurante
1412	Gerente de café bar
1412	Gerente de bar
1412	Gerente de café
1412	Gerente de cafetería
1412	Gerente de cantina
1412	Gerente de restaurante
1412	Gerente de restaurante de autoservicio
1412	Gerente de servicio de alimentos y bebidas
1412	Gerente de servicio de banquetes
1412	Gerente de servicios de comidas
1412	Jefe de departamento de alimentos y bebidas
1420	Gerentes de comercios al por mayor y al por menor
1420	Administrador de almacén
1420	Administrador de comercio al por menor
1420	Administrador de droguería
1420	Administrador de estación servicio
1420	Administrador de punto de venta
1420	Administrador de sucursal de almacenes de cadena
1420	Administrador de supermercado
1420	Administrador general de centro comercial
1420	Comerciante
1420	Comerciante de antigüedades
1420	Gerente de almacén por departamentos
1420	Gerente de centro comercial
1420	Gerente de comercialización de comestibles
1420	Gerente de comercio al por menor
1420	Gerente de concesionario
1420	Gerente de departamento de comercio al por mayor
1420	Gerente de departamento de comercio minorista
1420	Gerente de estación de servicio
1420	Gerente de lavandería
1420	Gerente de sala de belleza
1420	Gerente de tienda de cadena
1420	Gerente de tienda de descuento
1420	Gerente de tienda por departamentos
1420	Gerente general de tienda
1420	Gerente general de tienda de autoservicio
1420	Gerente general de tienda de pedido por correo
1420	Jefe de sección de almacén de comercio
1420	Prendero
1431	Gerentes de centros deportivos, de esparcimiento y culturales
1431	Administrador de centro vacacional
1431	Administrador de gimnasio
1431	Director de centro de recreación
1431	Director de centro vacacional
1431	Director de compañía de teatro
1431	Director de departamento de actividades recreativas
1431	Director de operaciones de espectáculos
1431	Empresario de cine
1431	Empresario de música
1431	Empresario de teatro
1431	Gerente de casino
1431	Gerente de centro cultural
1431	Gerente de centro de diversiones
1431	Gerente de centro de esparcimiento
1431	Gerente de centro de estética
1431	Gerente de centro deportivo
1431	Gerente de compañía de teatro
1431	Gerente de escuela de equitación
1431	Gerente de gimnasio
1431	Gerente de instalaciones recreativas
1431	Gerente de parque de atracciones
1431	Gerente de parque de diversiones
1431	Gerente de parque temático
1431	Gerente de sala de billar
1431	Gerente de sala cinematográfica
1431	Gerente de sala de billar o de pool
1439	Otros gerentes de servicios no clasificados en otros grupos primarios
1439	Administrador de bienes inmuebles
1439	Administrador de conjunto residencial
1439	Gerente de agencia de viajes
1439	Gerente de camping
1439	Gerente de camping para autocaravanas
1439	Gerente de centro de conferencias
1439	Gerente de centro de contactos
1439	Gerente de centro de convenciones
1439	Vicepresidente de compañía aérea
2111	Físicos y astrónomos
2111	Astrofísico
2111	Astrónomo
2111	Astrónomo de radio
2111	Balístico
2111	Científico investigador de física
2111	Experto en aerodinámica
2111	Físico
2111	Físico astrónomo
2111	Físico atmosférico
2111	Físico clínico
2111	Físico de acústica
2111	Físico de aerodinámica
2111	Físico de balística
2111	Físico de electricidad y magnetismo
2111	Físico de electrónica
2111	Físico de estática
2111	Físico de mecánica
2111	Físico de óptica
2111	Físico de reología
2111	Físico de sólidos
2111	Físico de térmica
2111	Físico de termodinámica
2111	Físico en física teórica
2111	Físico experimental
2111	Físico médico
2111	Físico molecular
2111	Físico nuclear
2111	Hidrodinámico
2111	Investigador de física
2111	Radioastrónomo
2111	Reologista
2111	Reólogo
2111	Termodinamicista
2112	Meteorólogos
2112	Climatólogo
2112	Hidrometeorólogo
2112	Meteorólogo
2112	Meteorólogo del tiempo
2112	Pronosticador del tiempo
2113	Químicos
2113	Analista químico
2113	Científico investigador de química
2113	Cristalógrafo
2113	Electroquímico
2113	Investigador químico
2113	Químico
2113	Químico analista
2113	Químico analítica
2113	Químico de agricultura
2113	Químico de alimentos
2113	Químico de caucho
2113	Químico de control de calidad
2113	Químico de cueros y pieles
2113	Químico de detergentes
2113	Químico de farmacéutica
2113	Químico de farmacología
2113	Químico de investigación
2113	Químico de petroquímica
2113	Químico de plásticos y resinas
2113	Químico de polímeros
2113	Químico de textiles
2113	Químico del medio ambiente
2113	Químico farmacéutico
2113	Químico físico
2113	Químico forense
2113	Químico industrial
2113	Químico inorgánico
2113	Químico orgánico
2113	Tecnólogo de química industrial
2113	Tecnólogo químico
2114	Geólogos y geofísicos
2114	Estratigrafista
2114	Estratígrafo
2114	Gemólogo
2114	Geocientífico
2114	Geodesta
2114	Geofísico
2114	Geofísico de geomagnetismo
2114	Geofísico de geomorfología
2114	Geofísico de hidrología
2114	Geofísico de métodos magnéticos
2114	Geofísico de oceanografía
2114	Geofísico de sismología
2114	Geofísico de vulcanología
2114	Geofísico oceanográfico
2114	Geohidrólogo
2114	Geólogo
2114	Geólogo de exploración
2114	Geólogo de micropaleontología
2114	Geólogo de minería
2114	Geólogo de oceanografía
2114	Geólogo de paleontología
2114	Geólogo de petróleo
2114	Geólogo estratigrafía
2114	Geólogo ingeniero
2114	Geólogo oceanográfico
2114	Geomagneticista
2114	Geomagnetista
2114	Geomorfólogo
2114	Geoquímico
2114	Geotecnólogo
2114	Glaciólogo
2114	Hidrogeólogo
2114	Hidrólogo
2114	Hidrometrista
2114	Ingeniero geólogo
2114	Micropaleontólogo
2114	Mineralogista
2114	Oceanógrafo
2114	Oceanógrafo de geofísica
2114	Oceanógrafo de geología
2114	Paleontólogo
2114	Petrólogo
2114	Sismólogo
2114	Vulcanólogo
2120	Matemáticos, actuarios y estadísticos
2120	Actuario
2120	Analista de estadísticas
2120	Analista de investigación de operaciones
2120	Bioestadístico
2120	Biometrista
2120	Demógrafo
2120	Estadígrafo
2120	Estadígrafo de estadística aplicada
2120	Estadístico
2120	Estadístico de agricultura
2120	Estadístico de biometría
2120	Estadístico de ciencias físicas
2120	Estadístico de demografía
2120	Estadístico de economía
2120	Estadístico de educación
2120	Estadístico de encuestas
2120	Estadístico de estadística aplicada
2120	Estadístico de finanzas
2120	Estadístico de investigación
2120	Estadístico de salud
2120	Estadístico matemático
2120	Matemático
2120	Matemático analista
2120	Matemático analista de investigación operativa
2120	Matemático de análisis actuarial
2120	Matemático de estadística actuario
2120	Matemático de investigación
2120	Matemático de matemática aplicada
2120	Matemático de matemática pura
2120	Tecnólogo de estadística
2131	Biólogos, botánicos, zoólogos y afines
2131	Analista de microbiología
2131	Anatomista
2131	Asociado de investigación clínica
2131	Asociado de investigación médica
2131	Bacteriólogo
2131	Bacteriólogo de agricultura
2131	Bacteriólogo de alimentos
2131	Bacteriólogo de farmacéutica
2131	Bacteriólogo de hematología
2131	Bacteriólogo de industria
2131	Bacteriólogo de medicina
2131	Bacteriólogo de medicina veterinaria
2131	Bacteriólogo de suelos
2131	Bacteriólogo laboratorista clínico
2131	Bacteriólogo vegetal
2131	Biofísico
2131	Biofísico molecular
2131	Biólogo
2131	Biólogo de genética
2131	Biólogo de hidrobiología
2131	Biólogo del medio ambiente
2131	Biólogo marino
2131	Biólogo molecular
2131	Bioquímico
2131	Biotecnólogo
2131	Botánico
2131	Botánico de taxonomía
2131	Científico clínico
2131	Científico de comida
2131	Científico de la salud
2131	Científico médico
2131	Citólogo
2131	Citólogo de botánica
2131	Citólogo de zoología
2131	Embriólogo
2131	Entomólogo
2131	Entomólogo forense
2131	Epidemiólogo
2131	Especialista en conducta animal
2131	Especialista en farmacología
2131	Etólogo
2131	Farmacólogo
2131	Farmacólogo clínico
2131	Fisiólogo
2131	Fisiólogo de botánica
2131	Fisiólogo de endocrinología
2131	Fisiólogo de epidemiología
2131	Fisiólogo de neurología
2131	Fisiólogo veterinario
2131	Genetista
2131	Genetista celular
2131	Genetista de botánica
2131	Genetista de zoología
2131	Genetista molecular
2131	Helmintólogo
2131	Herpetólogo
2131	Hidrobiólogo
2131	Histólogo
2131	Histólogo de animales
2131	Histólogo de plantas
2131	Ictiólogo
2131	Ingeniero de genética
2131	Ingeniero genético
2131	Inmunólogo
2131	Investigador biomédico
2131	Investigador clínico
2131	Investigador de enfermería
2131	Investigador de obstetricia
2131	Investigador médico
2131	Lepidopterólogo
2131	Mamalogista
2131	Mastozoólogo
2131	Micólogo
2131	Microbiólogo
2131	Ornitólogo
2131	Parasitólogo
2131	Patólogo de botánica
2131	Patólogo de plantas
2131	Taxonomista
2131	Taxonomista de animales
2131	Taxonomista de plantas
2131	Toxicólogo
2131	Virólogo
2131	Zoólogo
2132	Agrónomos, silvicultores, zootecnistas y afines
2132	Agente de servicio de campo agrícola
2132	Agrólogo
2132	Agrónomo
2132	Agrónomo de ecología
2132	Agrónomo de edafología
2132	Agrónomo de floricultura
2132	Agrónomo de horticultura
2132	Agrónomo de silvicultura
2132	Asesor agrícola
2132	Asesor de campos agrícolas
2132	Asesor de cultivos
2132	Asesor de pesca
2132	Asesor de silvicultura
2132	Asesor forestal
2132	Asesor hortícola
2132	Asesor pesquero
2132	Científico agrícola
2132	Científico de investigación de cultivos
2132	Científico de silvicultura
2132	Científico de suelos
2132	Científico forestal
2132	Científico hortícola
2132	Consejero agrícola
2132	Consejero forestal
2132	Consultor agrícola
2132	Consultor agropecuario
2132	Consultor de animales de granja
2132	Consultor de cultivos
2132	Consultor de gestión agrícola
2132	Consultor de suelo
2132	Consultor forestal
2132	Edafólogo
2132	Especialista agrícola
2132	Especialista agrícola y pecuario
2132	Especialista en cultivos
2132	Especialista en extensión agrícola
2132	Especialista en gestión de la pesca
2132	Especialista en riegos
2132	Especialista en suelos y cosechas
2132	Experto agrícola
2132	Experto agrícola y pecuario
2132	Experto forestal
2132	Extensionista agrícola
2132	Ingeniero agrícola
2132	Ingeniero agrónomo
2132	Ingeniero de bosque
2132	Ingeniero forestal
2132	Pomólogo
2132	Silvicultor
2132	Zootecnista
2133	Profesionales de la protección medioambiental
2133	Ambientalista
2133	Analista de calidad del agua
2133	Analista de contaminación del aire
2133	Analista de degradación de la tierra
2133	Asesor ambiental
2133	Asesor de gestión ambiental
2133	Auditor ambiental
2133	Científico ambiental
2133	Científico de calidad del agua
2133	Científico de calidad del aire
2133	Científico de conservación
2133	Científico de investigación ambiental
2133	Científico de los recursos hídricos
2133	Científico de modelización informática de salinidad
2133	Científico de salinidad
2133	Conservacionista del suelo
2133	Consultor ambiental
2133	Consultor de gestión ambiental
2133	Consultor de manejo de la tierra en gestión ambiental
2133	Consultor de manejo de recursos naturales
2133	Consultor ecológico
2133	Coordinador ambiental
2133	Coordinador de captación medio ambiental
2133	Ecologista
2133	Ecologista de plantas
2133	Ecólogo
2133	Especialista ambiental
2133	Especialista en calidad del agua
2133	Especialista en conservación
2133	Especialista en conservación del suelo
2133	Especialista en cursos de agua y desarrollo de políticas
2133	Especialista en gestión ambiental
2133	Especialista en gestión de cuencas hidrográficas
2133	Especialista en gestión de flora y fauna
2133	Especialista en gestión de los cursos de agua
2133	Especialista en manejo de la vegetación
2133	Especialista en manejo de los árboles
2133	Especialista en manejo de recursos naturales
2133	Especialista en programa de cursos de agua
2133	Especialista en protección del medio ambiente
2133	Especialista en recursos naturales y de la ecología
2133	Especialista en rehabilitación del medio ambiente
2133	Especialista en rehabilitación y del medio ambiente
2133	Especialista en residuos medioambientales
2133	Especialista en revegetación
2133	Funcionario de conservación
2133	Guardabosques de parque para protección del medio ambiente
2133	Guardaparques
2133	Investigador ambiental
2133	Investigador de calidad del agua
2133	Investigador de recursos hídricos
2133	Investigador de salinidad
2133	Limnólogo
2133	Profesional de protección ambiental
2133	Profesional de protección medioambiental
2133	Supervisor de programas de desarrollo medio ambiental
2133	Toxicólogo ambiental
2141	Ingenieros industriales y de producción
2141	Asesor de organización y métodos
2141	Ingeniero administrativo
2141	Ingeniero asesor de organización industrial
2141	Ingeniero de calidad
2141	Ingeniero de control de calidad
2141	Ingeniero de diseño industrial
2141	Ingeniero de eficiencia industrial
2141	Ingeniero de estudio de tiempos y movimientos
2141	Ingeniero de estudio y trabajo
2141	Ingeniero de fabricación
2141	Ingeniero de instalaciones industriales
2141	Ingeniero de métodos
2141	Ingeniero de organización industrial
2141	Ingeniero de organización y métodos
2141	Ingeniero de planificación de producción
2141	Ingeniero de planta de producción
2141	Ingeniero de planta industrial
2141	Ingeniero de proceso de fabricación
2141	Ingeniero de procesos industriales
2141	Ingeniero de producción
2141	Ingeniero industrial
2141	Ingeniero industrial control de calidad
2141	Ingeniero industrial control de producción
2141	Ingeniero industrial de eficiencia
2141	Ingeniero industrial de estudio de tiempos y movimientos
2141	Ingeniero industrial de logística de producción y distribución
2141	Ingeniero industrial de manufactura
2141	Ingeniero industrial de organización y métodos
2141	Ingeniero industrial de planta
2141	Ingeniero industrial y de producción
2141	Tecnólogo de embalaje
2141	Tecnólogo de fabricación
2141	Tecnólogo de ingeniería industrial
2142	Ingenieros civiles
2142	Geotécnico
2142	Geotecnista
2142	Ingeniero civil
2142	Ingeniero civil de cartografía
2142	Ingeniero civil de construcción administración de obras civiles
2142	Ingeniero civil de construcción de aeropuertos
2142	Ingeniero civil de construcción de edificios
2142	Ingeniero civil de construcción de estructuras
2142	Ingeniero civil de construcción de estructuras metálicas
2142	Ingeniero civil de construcción de puentes
2142	Ingeniero civil de construcción de túneles
2142	Ingeniero civil de construcción de vías
2142	Ingeniero civil de construcción de vías y aeropuertos
2142	Ingeniero civil de construcciones portuarias
2142	Ingeniero civil de hidráulica
2142	Ingeniero civil de irrigación
2142	Ingeniero civil de manejo ambiental
2142	Ingeniero civil de transporte y vías
2142	Ingeniero civil de vías y aeropuertos
2142	Ingeniero de acústica
2142	Ingeniero de campo down hole
2142	Ingeniero de construcción
2142	Ingeniero de construcción administración de obras civiles
2142	Ingeniero de construcción aeronáutica
2142	Ingeniero de construcción de edificios
2142	Ingeniero de construcción de obras civiles
2142	Ingeniero de construcción de puentes
2142	Ingeniero de construcción de túneles
2142	Ingeniero de dragado
2142	Ingeniero de estructura de construcción
2142	Ingeniero de mecánica de suelos
2142	Ingeniero de obra
2142	Ingeniero de proyectos de construcción civil
2142	Ingeniero de recursos hídricos y gestión de acueductos
2142	Ingeniero de riego
2142	Ingeniero de salud pública
2142	Ingeniero de suelos y estructuras
2142	Ingeniero estructural
2142	Ingeniero geotécnico
2142	Ingeniero hidráulico
2142	Ingeniero hidrólogo
2142	Ingeniero interventor de obra
2142	Ingeniero interventor de obra de construcción
2142	Ingeniero residente
2142	Ingeniero sanitario
2142	Interventor de obra
2142	Interventor de obras civiles
2142	Tecnólogo de construcción
2142	Tecnólogo de ingeniería civil
2142	Tecnólogo de materiales de construcción
2142	Tecnólogo de obras civiles
2143	Ingenieros medioambientales
2143	Analista ambiental
2143	Analista de impacto ambiental
2143	Analista de política energética
2143	Analista de políticas de recursos naturales
2143	Consultor en control de la contaminación del aire
2143	Consultor en remediación ambiental
2143	Especialista en recuperación ambiental
2143	Ingeniero ambiental
2143	Ingeniero ambiental y de saneamiento
2143	Ingeniero de control de la contaminación del aire
2143	Ingeniero de procesamiento de aguas residuales
2143	Ingeniero de recursos naturales y medio ambiente
2143	Ingeniero de saneamiento y desarrollo ambiental
2143	Ingeniero de saneamiento y salud ambiental
2143	Ingeniero medioambiental
2143	Investigador consultor funcionario de políticas de ciencias naturales y aplicadas
2143	Planificador del medio ambiente
2144	Ingenieros mecánicos
2144	Arquitecto de construcciones navales
2144	Arquitecto marino
2144	Arquitecto naval
2144	Diseñador de aviones
2144	Diseñador de máquinas
2144	Diseñador de motores
2144	Diseñador de motores de automóviles
2144	Ingeniero aeroespacial
2144	Ingeniero aeroespacial estructuras
2144	Ingeniero aeronáutico
2144	Ingeniero automotriz
2144	Ingeniero criogénico
2144	Ingeniero de aire acondicionado
2144	Ingeniero de calefacción
2144	Ingeniero de construcción de buques
2144	Ingeniero de construcción naval
2144	Ingeniero de diesel
2144	Ingeniero de diseño mecánico
2144	Ingeniero de instrumentos mecánicos
2144	Ingeniero de locomotora
2144	Ingeniero de lubricación
2144	Ingeniero de mantenimiento aeronáutico
2144	Ingeniero de mantenimiento de maquinaria industrial
2144	Ingeniero de mantenimiento mecánico
2144	Ingeniero de mantenimiento y operación de maquinaria de construcción
2144	Ingeniero de maquinaria industrial y herramientas
2144	Ingeniero de máquinas agrícolas
2144	Ingeniero de matricería
2144	Ingeniero de motores a reacción
2144	Ingeniero de motores de combustión interna
2144	Ingeniero de motores de locomotoras
2144	Ingeniero de motores y máquinas mecánicas
2144	Ingeniero de refrigeración mecánica
2144	Ingeniero de refrigeración y aire acondicionado
2144	Ingeniero de soldadura
2144	Ingeniero de turbina de gas
2144	Ingeniero marino
2144	Ingeniero mecánico
2144	Ingeniero mecánico automotriz
2144	Ingeniero mecánico de acústica
2144	Ingeniero mecánico de aeromecánica
2144	Ingeniero mecánico de aire acondicionado
2144	Ingeniero mecánico de calefacción
2144	Ingeniero mecánico de calefacción, ventilación y aire acondicionado
2144	Ingeniero mecánico de construcción de embarcaciones
2144	Ingeniero mecánico de diseño de máquinas
2144	Ingeniero mecánico de diseño y construcción de maquinaria y herramientas industriales
2144	Ingeniero mecánico de instalaciones de gas
2144	Ingeniero mecánico de instrumentos científicos
2144	Ingeniero mecánico de mantenimiento aeronáutico
2144	Ingeniero mecánico de mantenimiento de herramientas industriales
2144	Ingeniero mecánico de mantenimiento de maquinaria industrial
2144	Ingeniero mecánico de maquinaria y herramientas industriales
2144	Ingeniero mecánico de metalmecánica
2144	Ingeniero mecánico de motores
2144	Ingeniero mecánico de motores a reacción
2144	Ingeniero mecánico de motores diesel
2144	Ingeniero mecánico de motores marinos
2144	Ingeniero mecánico de recursos energéticos
2144	Ingeniero mecánico de refrigeración
2144	Ingeniero mecánico de refrigeración y aire acondicionado
2144	Ingeniero mecánico de térmica
2144	Ingeniero mecánico de turbinas a gas
2144	Ingeniero mecánico de ventilación
2144	Ingeniero mecánico hidráulico
2144	Ingeniero mecatrónico
2144	Ingeniero naval
2144	Tecnólogo de ingeniería mecánica
2144	Tecnólogo de mecánica
2144	Tecnólogo de mecánica automotriz
2144	Tecnólogo de soldadura
2145	Ingenieros químicos
2145	Consultor de ingeniería química
2145	Enólogo
2145	Fabricante de vino
2145	Ingeniero de alimentos
2145	Ingeniero de bioquímica
2145	Ingeniero de biotecnología
2145	Ingeniero de combustibles
2145	Ingeniero de control de procesos químicos
2145	Ingeniero de petroquímica
2145	Ingeniero de plásticos
2145	Ingeniero de procesamiento de alimentos
2145	Ingeniero de procesamiento de refinería de petróleo
2145	Ingeniero de procesamiento químico
2145	Ingeniero de proceso químico
2145	Ingeniero de procesos de refinería
2145	Ingeniero de procesos químicos industriales
2145	Ingeniero de producción y distribución de gas natural
2145	Ingeniero de proyectos químicos
2145	Ingeniero de refinería de petróleo
2145	Ingeniero farmacéutico
2145	Ingeniero petroquímico
2145	Ingeniero químico
2145	Ingeniero químico de alimentos y bebidas
2145	Ingeniero químico de carburantes
2145	Ingeniero químico de caucho
2145	Ingeniero químico de colores y pinturas
2145	Ingeniero químico de fibras textiles
2145	Ingeniero químico de investigación
2145	Ingeniero químico de medio ambiente
2145	Ingeniero químico de papel
2145	Ingeniero químico de petróleo y gas natural
2145	Ingeniero químico de plásticos
2145	Ingeniero químico de procesamiento
2145	Ingeniero químico de producción
2145	Ingeniero químico de refinería de petróleo
2145	Ingeniero químico farmacéutico
2145	Tecnólogo de alimentos
2145	Tecnólogo de caucho
2145	Tecnólogo de combustibles
2145	Tecnólogo de comidas y bebidas
2145	Tecnólogo de fibras
2145	Tecnólogo de neumáticos
2145	Tecnólogo de papel
2145	Tecnólogo de pintura
2145	Tecnólogo de plásticos
2145	Tecnólogo de polímero
2145	Tecnólogo de producción de pulpa y papel
2145	Tecnólogo en elaboración de la cerveza
2145	Tecnólogo en ingeniería química
2145	Tecnólogo en proceso químico
2146	Ingenieros de minas, metalúrgicos y afines
2146	Ensayador minero y extractivo
2146	Ingeniero de explotación de minas
2146	Ingeniero de explotación de minas de metales
2146	Ingeniero de extracción de gas natural
2146	Ingeniero de extracción de petróleo
2146	Ingeniero de extracción de petróleo y gas natural
2146	Ingeniero de extracción de pozos de petróleo y gas
2146	Ingeniero de fundición
2146	Ingeniero de metalurgia
2146	Ingeniero de minas
2146	Ingeniero de minas de explotación
2146	Ingeniero de minas de explotación de metales
2146	Ingeniero de minas de minería aurífera aluvial
2146	Ingeniero de minas de producción
2146	Ingeniero de minas de seguridad
2146	Ingeniero de minas de ventilación
2146	Ingeniero de minería
2146	Ingeniero de minería a cielo abierto
2146	Ingeniero de minería bajo tierra
2146	Ingeniero de perforación de petróleo y gas
2146	Ingeniero de perforación de pozos de petróleo
2146	Ingeniero de petróleos
2146	Ingeniero de petróleos perforación
2146	Ingeniero de petróleos producción
2146	Ingeniero de planificación minas
2146	Ingeniero de producción de petróleo y gas
2146	Ingeniero de producción y afino de metales
2146	Ingeniero de siderurgia
2146	Ingeniero extractor de petróleo y gas natural
2146	Ingeniero metalúrgico
2146	Ingeniero metalúrgico de producción y afino de metales
2146	Ingeniero metalúrgico de tratamiento metales
2146	Ingeniero minero
2146	Metalúrgico
2146	Metalúrgico ensayador
2146	Metalúrgico extractivo
2146	Tecnólogo de ingeniería metalúrgica
2146	Tecnólogo de minas
2146	Tecnólogo de minería
2146	Tecnólogo extractivo
2149	Ingenieros no clasificados en otros grupos primarios
2149	Analista de políticas y programas de transporte
2149	Analista de sistemas excepto computadores
2149	Diseñador de sistemas excepto computadores
2149	Especialista en medición de costos y presupuestos
2149	Ingeniero agroindustrial
2149	Ingeniero biomédico
2149	Ingeniero de artefactos explosivos
2149	Ingeniero de cerámicas
2149	Ingeniero de costos
2149	Ingeniero de energía nuclear
2149	Ingeniero de evaluación de costo
2149	Ingeniero de generación de energía eléctrica nuclear
2149	Ingeniero de generación de energía nuclear
2149	Ingeniero de mantenimiento de equipo biomédico
2149	Ingeniero de materiales
2149	Ingeniero de materiales y metalurgia
2149	Ingeniero de robótica
2149	Ingeniero de salvamento marítimo
2149	Ingeniero de seguridad
2149	Ingeniero de seguridad e higiene ocupacional
2149	Ingeniero de seguridad industrial
2149	Ingeniero de seguridad industrial y ambiental
2149	Ingeniero de seguridad industrial, higiene y gestión ambiental
2149	Ingeniero de sistemas excepto de computadores y eléctrico
2149	Ingeniero de tráfico
2149	Ingeniero de tránsito
2149	Ingeniero de transporte
2149	Ingeniero de transporte y vías
2149	Ingeniero óptico
2149	Ingeniero pesquero
2149	Ingeniero textil
2149	Tecnólogo de cemento
2149	Tecnólogo de cerámica
2149	Tecnólogo de cristal
2149	Tecnólogo de electromecatrónica
2149	Tecnólogo de impresión
2149	Tecnólogo de madera
2149	Tecnólogo de textiles
2149	Tecnólogo del cuero
2151	Ingenieros electricistas
2151	Diseñador de máquina eléctrica
2151	Diseñador de motor eléctrico
2151	Ingeniero de alto voltaje
2151	Ingeniero de diseño de instalaciones eléctricas
2151	Ingeniero de diseño eléctrico
2151	Ingeniero de distribución de energía
2151	Ingeniero de distribución de energía eléctrica
2151	Ingeniero de electricidad industrial y de potencia
2151	Ingeniero de electromecánica
2151	Ingeniero de generación de energía
2151	Ingeniero de generación de energía eléctrica
2151	Ingeniero de generación de energía eléctrica excepto nuclear
2151	Ingeniero de iluminación eléctrico
2151	Ingeniero de mantenimiento eléctrico
2151	Ingeniero de redes eléctricas
2151	Ingeniero de sistemas eléctricos
2151	Ingeniero de tracción eléctrica
2151	Ingeniero de transmisión de potencia eléctrica
2151	Ingeniero electricista
2151	Ingeniero electricista de diseño de instrumentación industrial
2151	Ingeniero electricista de generación de energía eléctrica
2151	Ingeniero electricista de iluminación
2151	Ingeniero electricista de instalación y mantenimiento de tendidos eléctricos
2151	Ingeniero electricista de líneas eléctricas
2151	Ingeniero electricista de producción de energía eléctrica
2151	Ingeniero electricista de transporte y distribución de energía
2151	Ingeniero eléctrico
2151	Ingeniero eléctrico de producción de energía
2151	Ingeniero electromecánico
2151	Inspector eléctrico
2151	Tecnólogo de electricidad
2151	Tecnólogo de ingeniería eléctrica
2151	Tecnólogo de inspección eléctrica
2152	Ingenieros electrónicos
2152	Científico investigador electrónica
2152	Ingeniero autotrónica
2152	Ingeniero de comunicaciones aeronáutica
2152	Ingeniero de electrónica digital
2152	Ingeniero de electrónica y computación
2152	Ingeniero de equipos de cómputo
2152	Ingeniero de hardware de computadores
2152	Ingeniero de instrumentación
2152	Ingeniero de instrumentación y control de procesos industriales
2152	Ingeniero de mantenimiento de equipos de cómputo
2152	Ingeniero de mantenimiento electrónico
2152	Ingeniero de semiconductores
2152	Ingeniero electrónico
2152	Ingeniero electrónico de automatización industrial
2152	Ingeniero electrónico de diseño de instrumentación industrial
2152	Ingeniero electrónico y de comunicaciones
2152	Ingeniero electrónico y de telecomunicaciones militar
2152	Ingeniero informático de hardware
2152	Tecnólogo de autotrónica
2152	Tecnólogo de computación hardware
2152	Tecnólogo de ingeniería electrónica
2153	Ingenieros de telecomunicaciones
2153	Ingeniero de difusión
2153	Ingeniero de emisión
2153	Ingeniero de radar
2153	Ingeniero de radio
2153	Ingeniero de radiodifusión
2153	Ingeniero de señal y sistemas de telecomunicaciones
2153	Ingeniero de sistemas de radio
2153	Ingeniero de sistemas de televisión
2153	Ingeniero de sonido
2153	Ingeniero de telecomunicaciones
2153	Ingeniero de telecomunicaciones de radar
2153	Ingeniero de telecomunicaciones de radio
2153	Ingeniero de telecomunicaciones de teléfonos
2153	Ingeniero de telecomunicaciones de televisión
2153	Ingeniero de teléfono
2153	Ingeniero de telégrafo
2153	Ingeniero de televisión
2153	Tecnólogo de ingeniería de telecomunicaciones
2153	Tecnólogo de telecomunicaciones
2161	Arquitectos constructores
2161	Arquitecto
2161	Arquitecto constructor
2161	Arquitecto consultor
2161	Arquitecto de construcción industrial
2161	Arquitecto de construcción residencial
2161	Arquitecto de edificaciones
2161	Arquitecto de interiores
2161	Arquitecto de interiores de edificios
2161	Arquitecto urbanista
2161	Tecnólogo de arquitectura
2162	Arquitectos paisajistas
2162	Arquitecto de jardines
2162	Arquitecto de paisaje
2162	Arquitecto paisajista
2163	Diseñadores de productos y de prendas
2163	Dibujante de moda
2163	Diseñador comercial de productos
2163	Diseñador de calzado
2163	Diseñador de empaques
2163	Diseñador de envase
2163	Diseñador de joyas
2163	Diseñador de moda
2163	Diseñador de moldes
2163	Diseñador de muebles
2163	Diseñador de prendas
2163	Diseñador de productos
2163	Diseñador de productos industriales
2163	Diseñador de ropa
2163	Diseñador de vestido
2163	Diseñador de vestuario
2163	Diseñador industrial
2163	Diseñador textil
2164	Planificadores urbanos, regionales y de tránsito
2164	Planificador de ciudad
2164	Planificador de espacios comunitarios
2164	Planificador de la tierra
2164	Planificador de parques
2164	Planificador de tráfico
2164	Planificador de tránsito
2164	Planificador regional
2164	Planificador terrestre
2164	Planificador urbano
2164	Urbanista
2164	Urbanista planificador del uso del suelo
2165	Cartógrafos y topógrafos
2165	Agrimensor aéreo
2165	Agrimensor aerofotógrafo
2165	Agrimensor catastral
2165	Agrimensor de minas
2165	Agrimensor de topografía
2165	Agrimensor de topografía aérea
2165	Agrimensor geodésico
2165	Agrimensor hidrográfico
2165	Agrimensor topográfico
2165	Cartógrafo
2165	Cartógrafo marino
2165	Fotogrametrista
2165	Hidrógrafo
2165	Ingeniero catastral
2165	Ingeniero catastral y geodesta
2165	Ingeniero de cartografía
2165	Ingeniero geógrafo
2165	Ingeniero geógrafo y ambiental
2165	Ingeniero topográfico
2165	Ingeniero topógrafo
2165	Tecnólogo de cartografía
2165	Topógrafo catastral
2165	Topógrafo de fotogeometría
2165	Topógrafo de minas
2165	Topógrafo de suelos
2165	Topógrafo de tierras
2165	Topógrafo fotográfico
2165	Topógrafo fotogramétrico
2165	Topógrafo geodésico
2165	Topógrafo hidrográfico
2165	Topógrafo minero
2166	Diseñadores gráficos y multimedia
2166	Animador de diseño gráfico
2166	Animador gráfico
2166	Animador gráfico y de multimedia
2166	Artista comercial
2166	Artista digital
2166	Autor de contenido de internet
2166	Autor de dvd
2166	Autor de html
2166	Autor de multimedia
2166	Autor de página web
2166	Autor de sitio web
2166	Dibujante animador de diseño gráfico
2166	Dibujante publicitario
2166	Diseñador de afiche
2166	Diseñador de animación
2166	Diseñador de juegos electrónicos
2166	Diseñador de juegos para computador
2166	Diseñador de multimedia
2166	Diseñador de páginas web
2166	Diseñador de publicaciones
2166	Diseñador de sitio web
2166	Diseñador gráfico
2166	Diseñador gráfico de animación
2166	Diseñador publicitario
2166	Diseñador tipográfico
2166	Ilustrador gráfico
2166	Tecnólogo de diseño por computador
2211	Médicos generales
2211	Doctor de familia
2211	Doctor de medicina clínica
2211	Doctor de medicina general
2211	Doctor terapeuta de distrito médico
2211	Médico adjunto en medicina general
2211	Médico clínico general
2211	Médico de atención primaria
2211	Médico de atención primaria de salud
2211	Médico de cabecera
2211	Médico de familia
2211	Médico de medicina general
2211	Médico general
2211	Médico general practicante
2211	Médico residente de medicina general
2211	Médico residente especializándose en la práctica general
2211	Médico residente especializándose en medicina general
2211	Médico terapeuta de zona
2211	Pasante médico
2211	Residente médico general
2212	Médicos especialistas
2212	Alergista clínico
2212	Anestesiólogo
2212	Anestesista
2212	Cardiólogo
2212	Cirujano
2212	Cirujano cardiotorácico
2212	Cirujano de cardiología
2212	Cirujano de cirugía plástica
2212	Cirujano de neurocirugía
2212	Cirujano de ortopedia
2212	Cirujano general
2212	Cirujano médico
2212	Cirujano ortopédico
2212	Cirujano osteopático
2212	Cirujano plástico
2212	Cirujano torácico
2212	Consultor de endocrinología
2212	Consultor médico especialista
2212	Dermatólogo
2212	Diabetólogo
2212	Doctor en anestesiología
2212	Doctor en cardiología
2212	Doctor en dermatología
2212	Doctor en ginecología
2212	Doctor en medicina especializada
2212	Doctor en neurología
2212	Doctor en obstetricia
2212	Doctor en oftalmología
2212	Doctor en otolaringología
2212	Doctor en otorrinolaringología
2212	Doctor en pediatría
2212	Doctor en psiquiatría
2212	Doctor en radiología
2212	Endocrinólogo
2212	Especialista de medicina de emergencias
2212	Especialista en cuidados intensivos
2212	Especialista en medicina interna
2212	Especialista en medicina nuclear
2212	Especialista en medicina ocupacional
2212	Especialista en medicina preventiva
2212	Especialista médico
2212	Especialista médico practicante de salud pública
2212	Fisiatra
2212	Gastroenterólogo
2212	Geriatra
2212	Gerontólogo
2212	Ginecólogo
2212	Hematólogo
2212	Hematólogo clínico
2212	Histopatólogo
2212	Inmunólogo clínico
2212	Internista
2212	Laringólogo
2212	Médico cirujano
2212	Médico clínico especialista de medicina interna
2212	Médico de anestesiología
2212	Médico de cabecera especialista en salud pública
2212	Médico de osteopatía
2212	Médico de radiología
2212	Médico de salud ocupacional
2212	Médico de urgencias
2212	Médico deportólogo
2212	Médico domiciliario
2212	Médico especialista
2212	Médico especialista en medicina interna
2212	Médico especialista en medicina nuclear
2212	Médico especialista en salud pública
2212	Médico farmacólogo
2212	Médico fisiólogo
2212	Médico forense
2212	Médico gerontólogo
2212	Médico ginecobstetricia
2212	Médico homeópata
2212	Médico internista
2212	Médico residente de anestesia
2212	Médico residente de cardiología
2212	Médico residente de cuidados intensivos
2212	Médico residente de dermatología
2212	Médico residente de endocrinología
2212	Médico residente de gastroenterología
2212	Médico residente de geriatría
2212	Médico residente de ginecología
2212	Médico residente de medicina interna
2212	Médico residente de neurología
2212	Médico residente de obstetricia
2212	Médico residente de oftalmología
2212	Médico residente de oncología
2212	Médico residente de otorrinolaringología
2212	Médico residente de pediatría
2212	Médico residente de psiquiatría
2212	Médico residente de radiología
2212	Médico residente en formación de especialista
2212	Médico residente especialista
2212	Nefrólogo
2212	Neonatólogo
2212	Neumólogo
2212	Neurocirujano
2212	Neurofisiólogo clínico
2212	Neurólogo
2212	Neuropatólogo
2212	Obstetra
2212	Oftalmólogo
2212	Oncólogo
2212	Oncólogo radiólogo
2212	Oncólogo radioterapeuta
2212	Ortopedista
2212	Ortopedista traumatólogo
2212	Otólogo
2212	Otorrinolaringólogo
2212	Pasante médico en formación especializada
2212	Patólogo clínico
2212	Patólogo forense
2212	Patólogo histopatólogo
2212	Patólogo humano
2212	Patólogo médico
2212	Patólogo neuropatólogo
2212	Patólogo quirúrgico
2212	Pediatra
2212	Psiquiatra
2212	Radiólogo
2212	Residente médico especialista
2212	Reumatólogo
2212	Rinólogo
2212	Traumatólogo
2212	Urólogo
2221	Profesionales de enfermería
2221	Consultor de enfermería clínica
2221	Enfermera profesional
2221	Enfermera profesional de obstetricia
2221	Enfermera profesional de pediatría
2221	Enfermera profesional de psiquiatría
2221	Enfermera profesional de salud ocupacional
2221	Enfermero profesional
2221	Practicante de enfermería profesional
2221	Profesional de enfermería
2221	Profesional de enfermería clínica
2221	Profesional de enfermería consultor clínico
2221	Profesional de enfermería de anestesia
2221	Profesional de enfermería de cirugía
2221	Profesional de enfermería de cuidados intensivos
2221	Profesional de enfermería de distrito
2221	Profesional de enfermería de obstetricia
2221	Profesional de enfermería de oncología
2221	Profesional de enfermería de psiquiatría
2221	Profesional de enfermería de quirófano
2221	Profesional de enfermería de sala de operaciones
2221	Profesional de enfermería de salud ocupacional
2221	Profesional de enfermería de salud pública
2221	Profesional de enfermería educador
2221	Profesional de enfermería especialista
2221	Profesional de enfermería especialista en salud pública
2221	Profesional de enfermería industrial
2221	Profesional de enfermería materno perinatal
2221	Profesional de enfermería ortopédica
2221	Profesional de enfermería registrado
2222	Profesionales de partería
2222	Partera profesional
2222	Profesional de partería
2222	Profesional de partería educador
2222	Profesional partera
2230	Profesionales de medicina tradicional y alternativa
2230	Acupunturista
2230	Doctor en homeopatía
2230	Doctor en medicina china
2230	Doctor en naturopatía
2230	Especialista en medicina china
2230	Herbolario de medicina china
2230	Hipnoterapeuta
2230	Homeópata
2230	Médico ayurvédico
2230	Médico unani
2230	Naturópata
2230	Profesional ayuvérdico
2230	Profesional de acupuntura
2230	Profesional de medicina alternativa
2230	Profesional de medicina china
2230	Profesional de medicina china a base de hierbas
2230	Profesional de medicina china herbolaria
2230	Profesional de medicina herbal china
2230	Profesional de medicina tradicional china
2230	Profesional homeópata
2230	Profesional unani
2230	Terapeuta de medicina unani
2240	Paramédicos e instrumentadores quirúrgicos
2240	Asistente clínico de diagnóstico y tratamiento de pacientes
2240	Asistente médico de diagnóstico y tratamiento de pacientes
2240	Especialista clínico paramédico
2240	Feldscher o médico rural
2240	Feldscher o profesional de la salud rural
2240	Instrumentador quirúrgico
2240	Paramédico
2240	Paramédico clínico
2240	Paramédico de atención avanzada
2240	Paramédico de atención en urgencias médicas primarias
2240	Paramédico de atención primaria
2240	Paramédico de cuidado avanzado
2240	Practicante médico
2240	Practicante paramédico
2240	Profesional paramédico
2240	Técnico de cesárea
2240	Técnico quirúrgico
2250	Veterinarios
2250	Cirujano veterinario
2250	Epidemiólogo veterinario
2250	Médico veterinario
2250	Médico veterinario zootecnista
2250	Pasante veterinario
2250	Patólogo de animales
2250	Patólogo de veterinaria
2250	Patólogo veterinario
2250	Patólogo veterinario y de animales
2250	Veterinario
2250	Veterinario cirujano
2250	Veterinario de cirugía
2250	Veterinario epidemiólogo
2250	Veterinario especialista
2250	Veterinario pasante
2250	Veterinario zootecnista
2261	Odontólogos
2261	Cirujano bucodental
2261	Cirujano dental
2261	Cirujano maxilofacial
2261	Cirujano oral
2261	Cirujano oral y maxilofacial
2261	Dentista
2261	Endodoncista
2261	Estomatólogo
2261	Implantólogo oral
2261	Odontólogo
2261	Odontólogo de pediatría
2261	Odontólogo de salud pública
2261	Odontólogo especialista
2261	Odontólogo pediatra
2261	Odontólogo prostodoncista
2261	Ortodoncista
2261	Patólogo oral
2261	Pedodoncista
2261	Periodoncista
2261	Profesional dental
2261	Prostodoncista
2262	Farmacéuticos
2262	Boticario
2262	Dispensador químico
2262	Farmacéutico
2262	Farmacéutico al por menor
2262	Farmacéutico hospitalario
2262	Farmacéutico industrial
2262	Pasante de farmacia
2262	Químico al detal
2262	Químico de dispensación
2262	Químico hospitalario
2263	Profesionales de la salud y la higiene laboral y ambiental
2263	Analista de salud ocupacional
2263	Asesor de higiene laboral
2263	Asesor de protección radiológica
2263	Asesor de salud ambiental
2263	Asesor de salud y seguridad en el trabajo
2263	Asesor de salud y seguridad ocupacional
2263	Consejero ocupacional
2263	Consultor de higiene laboral
2263	Consultor de protección radiológica
2263	Consultor de salud ambiental
2263	Consultor de salud y seguridad en el trabajo
2263	Coordinador de salud ocupacional
2263	Ergonomista
2263	Ergonomista laboral
2263	Especialista en protección radiológica
2263	Especialista en salud ambiental
2263	Especialista en salud pública
2263	Especialista en salud y seguridad ocupacional
2263	Especialista en seguridad de personal
2263	Experto de protección de radiación
2263	Experto de protección radiológica
2263	Funcionario de salud ambiental
2263	Higienista ocupacional
2263	Profesional de higiene en el trabajo
2263	Profesional de la salud y la higiene laboral y ambiental
2264	Fisioterapeutas
2264	Ergoterapeuta
2264	Fisioterapeuta
2264	Fisioterapeuta geriátrico
2264	Fisioterapeuta ortopédico
2264	Fisioterapeuta pediátrico
2264	Quinesiólogo
2264	Quinesiólogo masajista
2264	Terapeuta de manipulación
2264	Terapeuta de readaptación física
2264	Terapeuta físico
2264	Terapeuta físico geriátrico
2264	Terapeuta físico ortopédico
2264	Terapeuta físico pediátrico
2265	Dietistas y nutricionistas
2265	Consultor en dietética
2265	Dietista
2265	Dietista clínico
2265	Dietista comunitario
2265	Dietista de servicio de alimentos
2265	Dietista de servicio de comida
2265	Dietista nutricionista
2265	Nutricionista
2265	Nutricionista de actividades deportivas
2265	Nutricionista de salud pública
2265	Nutricionista deportivo
2265	Nutricionista dietista
2266	Fonoaudiólogos y terapeutas del lenguaje
2266	Audiólogo
2266	Audiólogo clínico
2266	Audiólogo educativo
2266	Audiólogo y terapeuta del lenguaje
2266	Audiometrista
2266	Fonoaudiólogo
2266	Fonoaudiólogo especialista en audiología
2266	Fonoaudiólogo especialista en discapacidad de la comunicación infantil
2266	Fonoaudiólogo especialista en foniatría
2266	Fonoaudiólogo especialista en lenguaje infantil
2266	Fonoaudiólogo especialista en terapia miofuncional y disfagia
2266	Logopeda o terapeuta del habla
2266	Ortoepista
[truncated: 8,465 more rows]

## Sheet: Table S1. Age groups and ranges
Table S1. Age groups and ranges used for calculations
Group	Ranges (ages)
1	1	4
2	5	9
3	10	14
4	15	19
5	20	24
6	25	29
7	30	34
8	35	39
9	40	44
10	45	49
11	50	54
12	55	59
13	60	64
14	65	69
15	70	74
16	75	79
17	80	84
18	85	89
19	90	94
20	95	99

## Sheet: Laboratorios
Departamento o distrito	Laboratorio	Tipo	Correo	Dirección física	Coordenadas
AMAZONAS	LDSP Amazonas	LDSP	lsp@amazonas.gov.co	Calle 10 #6-63 Leticia, Amazonas	-4.212256, -69.938541
ANTIOQUIA	Universidad Nacional sede Medellin Laboratorio One Health	SP	coord_cwohc@unal.edu.co	Calle 75 # 79A-51 Bloque M15 Facultad de Minas. Ingeominas Universidad Nacional de Colombia. Medellín, Antioquia	6.276071, -75.589710
ANTIOQUIA	LDSP Antioquia	LDSP	sandraines.cano@antioquia.gov.co	Carrera 72A #78B-141 Pisos 3 y 4. Barrio Robledo Medellín, Antioquia
ANTIOQUIA	SURA	Laboratorio Privado	ljcanaveralc@sura.com.co	Calle 27 #45-109 Ayudas Diagnósticas SURA Piso 4. Medellin, Antioquia
ANTIOQUIA	Universidad Antioquia	SP	dirmicrobiologia@uda.edu.co	Calle 67 # 53-108 Bloque 5 Of. 418
ANTIOQUIA	Corporación para Investigaciones Biologicas	SP	directorgeneral@cib.org.co azuluaga@cib.org.co	Carrera 72A #78B-141. Medellín, Antioquia
ANTIOQUIA	Hospital Pablo Tobon	Laboratorio Privado	sjaramillo@hptu.org.co	Hospital Pablo Tobón Uribe Calle 78B #69-240 Laboratorio Clinico Torre B Piso 3 Medellín, Antioquia
ANTIOQUIA	Clinica SOMER Rionegro	Laboratorio Privado	fabiorpo@clinicasomer.com corozco@clinicasomer.com	Clinica Somer Calle 38 #54A-35 Rionegro, Antioquia	6.140745, -75.377538
ANTIOQUIA	Hospital Fundacion San Vicente de Paul	Laboratorio Privado	gabriela.becerra@sanvicentefundacion.com	Calle 64 #51D-154 Bloque 16, Piso 3, Laboratorio Clínico Medellín, Antioquia
ANTIOQUIA	Laboratorio Echavarria	Laboratorio Privado	lgomez@labechavarria.com	Carrera 46 #14-175 Medellín, Antioquia
ANTIOQUIA	Instituto Colombiano Medicina Tropical ICMT - Sede Sabaneta	SP	lusuga@ces.edu.co iromero@ces.edu.co lelopez@ces.edu.co	Instituto Colombiano de Medicina Tropical Carrera 27G #35 sur -175 (1305) Envigado, Antioquia
ANTIOQUIA	Instituto Colombiano Medicina Tropical ICMT - Sede Apartado	SP	marboleda@ces.edu.co	Carrera 98 #106-176, Barrio Chinita, Interior Hospital. Apartadó, Antioquia	7.888101, -76.628212
ANTIOQUIA	Laboratorio SYNLAB Colombia	Laboratorio Privado	gabriel.serna@synlab.com	Calle 19A #44-25. Interior 201. Medellín, Antioquia
ANTIOQUIA	Laboratorio Las Americas	Laboratorio Privado	Tania.casanova@lasamericas.com.co	Laboratorio Medido Las Americas Auna Diagonal 75B #2A-80 Interior 140
ANTIOQUIA	Laboratorio UNIGEM	Laboratorio Privado	gerencia@unigem.com.co	Calle 19A #44-25 Con. 2301 Medellín, Antioquia
ANTIOQUIA	Universidad Cooperativa de Colombia Sede Medellín	SP	maritza.rondon@ucc.edu.co marlen.martinezg@campusucc.edu.co carlos.alvarezzu@ucc.edu.co	Calle 50 # 40-74. Bloque A. Cuarto Piso. Laboratorio Biología Molecular. Medellín, Antioquia
ANTIOQUIA	Universidad Lasallista	SP	lugutierrez@lasallistadocentes.edu.co	Carrera 51 #118 Sur-57 Caldas, Antioquia
ANTIOQUIA	Laboratorio ADILAB.	Laboratorio Privado	laboratorio@adilab.com.co c.administracion@adilab.com.co Gerencia@adilab.com.co	Calle 49 #45-81 Edificio Cataluña Piso 3
ANTIOQUIA	Laboratorio Médico de Referencia S.A.S	Laboratorio Privado	crobledo@labmedico.com	Calle 63 #41-27 Medellín, Antioquia
ANTIOQUIA	Universidad de Antioquia Laboratorio LIME	Laboratorio Privado	andres.zuluaga@udea.edu.co	Calle 64 #51-31, Piso 2, Bloque B, IPS universitaria sede Prado Medellín, Antioquia
ANTIOQUIA	Laboratorio PECET - Universidad de Antioquia	Laboratorio Privado	carlos.muskus@udea.edu.co	Carrera 53 #61-30 Lab. 632 Medellín, Antioquia
ANTIOQUIA	Laboratorio Clinico Hematologico Ltda	Laboratorio Privado	jmesa@hematologico.com	Carrera 43C #5-33 Medellín, Antioquia
ANTIOQUIA	Laboratorio Clinica Universitaria Pontifica Bolivariana	Laboratorio Privado	erikroal@dinamicaips.com.co emgomezs@sura.com.co	Carrera 72A #78B-50 Sótano 2 Laboratorio Clínico Medellín, Antioquia
ANTIOQUIA	Laboratorio del Instituto Neurológico de Colombia	Laboratorio Privado	Lina.ochoa@neurologico.org.co	Calle 55 #46-36 Medellín, Antioquia
ANTIOQUIA	Laboratorio Clinico Bioreferencia	Laboratorio Privado	direccioncientifica@bioreferencia.com.co	Carrera 48 #32B Sur-30 Piso 4 Envigado, Antioquia
ANTIOQUIA	Laboratorio Centrolab	Laboratorio Privado	calidad@centrolab.com.co	Calle 57A #48-21 Medellín, Antioquia
ANTIOQUIA	Laboratorio del Hospital San Juan de Dios ESE de Rionegro	Laboratorio Privado	coorlaboratorio@hsjdeserionegro.com	Carrera 48 #56-59 Rionegro, Antioquia
ANTIOQUIA	Laboratorio Prime Diagnostics	Laboratorio Privado	mariafernanda.ramirez@primedx.co	Carrera 50 FF #8 sur-27 Oficina 501 Medellín, Antioquia
ANTIOQUIA	Laboratorio Proanalab SAS	Laboratorio Privado	proanalabsas@gmail.com	Carrera 49 #60-05 Prado Centro Medellín, Antioquia
ANTIOQUIA	Laboratorio Clinica Colsanitas	Laboratorio Privado	djarami@colsanitas.com	Calle 16 Sur #44-08, Santa Maria de los Ángeles Medellín, Antioquia
ANTIOQUIA	Laboratorio Corporación para estudios en Salud Pública Clínica CES	Laboratorio Privado	contactoayudas@sura.com.co	"Calle 58 s 50C -2 Prado Centro Medellín - Antioquia"
ARAUCA	LDSP Arauca	LDSP	laboratoriossaludpublica@unisaludarauca.gov.co	Calle 21 #17-32
ATLÁNTICO	Laboratorio Clinico Citisalud	Laboratorio Privado	maria.capmartin@gmail.com	Carrera 54 #132-200 Conjunto Cororoima Apto 102B Barranquilla, Atlántico
ATLÁNTICO	LSP Atlantico	LDSP	esibaja@atlantico.gov.co	Calle 75 #72-140 Barranquilla, Atlántico
ATLÁNTICO	Universidad Simon Bolivar	SP	aacosta24@unisimonbolivar.edu.co paola.amar@gmail.com	Carrera 54 #64-223 Vicerrectoria de Investigación e Innovación Barranquilla, Atlántico
ATLÁNTICO	Laboratorio Continental	Laboratorio Privado	aamastha@labcontinental.com	Laboratorio Clínico Continental Calle 80 # 49C-32
ATLÁNTICO	Universidad del Atlantico Laboratorio LIMB	SP	jorgerestrepo@mail.uniatlantico.edu.co robertogarcia@mail.uniatlantico.educ.co	Carrera 30 #8-49 Puerto Colombia Laboratorio Sede Norte
ATLÁNTICO	Laboratorio Clínico Kheneyzir Fayad SAS	Laboratorio Privado	info@labkf.com yanethkheneyzir@hotmail.com	Carrera 50 #80-206 Barranquilla, Atlántico
ATLÁNTICO	Laboratorio Bonnadona	Laboratorio Privado	diony904@hotmail.com Laboratoriomolecular@organizacioncbp.org	Calle 49C #82-70 Edificio administrativo
ATLÁNTICO	Fundacion Grupo de Estudio Barranquilla- Laboratorios Reyfals.	Laboratorio Privado	biologiamolecular@labreyfals.com.co	Carrera 24 #57-100 Entrada por garita de seguridad
ATLÁNTICO	Bienestar IPS	Laboratorio Privado	coordinaciongeneral@laboratoriosbienestar.com	Calle 45 #14-115 Barrio La Victoria. Barranquilla, Atlántico
ATLÁNTICO	Laboratorio Clinica del Norte	Laboratorio Privado	elianalealgonzalez@gmail.com bact.calidad@clinicageneraldelnorte.com	Calle 70 #48-55
ATLÁNTICO	Laboratorio Clinica de la Costa	Laboratorio Privado	coordinacioncalidad@clinicadelacosta.co	Carrera 50 #80-90 Barrio Alto Prado Barranquilla, Atlántico
ATLÁNTICO	Laboratorio Clinica Iberoamericana (Sanitas)	Laboratorio Privado	jvargas@colsanitas.com
ATLÁNTICO	Laboratorio Biotest	Laboratorio Privado	biotestips@hotmail.com	Calle 20 #19-16 Soledad, Atlántico
ATLÁNTICO	Laboratorio Lorena Vejarano sede Barranquilla	Laboratorio Privado	coordinacionbarranquillalablv@gmail.com	Calle 82 #49C-39 Barranquilla, Atlántico
BOGOTÁ, D.C.	Instituto Nacional de Salud	SP	sgomezr@ins.gov.co	Avenida Calle 26 #51-20
BOGOTÁ, D.C.	Universidad de los Andes Laboratorio Gencore	SP	mi.guevara34@uniandes.edu.co srestrep@uniandes.edu.co	Carrera 1 #18A-12, Bloque Y, Lab. 001 Bogotá, Colombia
BOGOTÁ, D.C.	Universidad Rosario (sede quinta de Mutis)	SP	juand.ramirez@urosario.edu.co	Carrera 24 #63C-69 Bogotá, Colombia
BOGOTÁ, D.C.	Universidad Nacional. Laboratorio Micobacterias	SP	mimurciaa@unal.edu.co	Carrera 45 #26-85
BOGOTÁ, D.C.	Universidad Nacional Laboratorio Max Plack	SP	nemattac@unal.edu.co	Carrera 45 #26-85 Edificio Geologico Nacional Piso 3
BOGOTÁ, D.C.	Universidad Nacional - Lab Biotecnologia IBUN	SP	faaristizabalg@unal.edu.co	Carrera 45 #44-21 Apto 3 -901 Sede Bogotá
BOGOTÁ, D.C.	Universidad del Bosque	SP	mlvelandiaro@gmail.com investigaciones@unbosque.edu.co velandiamyriam@unbosque.edu.co	Universidad El Bosque Av. Carrera 9 #131A-02 Edificio O (Biblioteca) Piso 2
BOGOTÁ, D.C.	Laboratorio Direccion Sanidad Ejercito	SP	claudia.mendez@buzonejercito.mil.co claudiamendez11@gmail.com	Carrera 7 #52-48 Bogotá
BOGOTÁ, D.C.	Laboratorio Direccion Sanidad Policia Nacional	SP	helena.rodriguez@correo.policia.gov.co	Carrera 68B Bis #44-58 Torre B Edificio BG Duarte Valero
BOGOTÁ, D.C.	Fundacion Santa Fe	Laboratorio Privado	paula.rodriguez@fssb.org.co cecilia.hanaberg@fsfb.org.co	Carrera 7 #117-15 Piso 2 Laboratorio Bogotá
BOGOTÁ, D.C.	Laboratorio molecular de Clinica Colsanitas Keralty	Laboratorio Privado	labcucbiologiamolecular@colsanitas.com jvargas@colsanitas.com	Clínica Colsanitas Calle 100 #11B-67
BOGOTÁ, D.C.	Laboratorio COLCAN	Laboratorio Privado	direccioncomercial@laboratoriocolcan.com direccioncalidad@laboratoriocolcan.com carolina.ocampo@laboratoriocolcan.com	Calle 49 #13-60 Bogotá
BOGOTÁ, D.C.	Instituto Nacional de Cancerología	Laboratorio Privado	rquevedo@cancer.gov.co	Laboratorio Clínico Avenida 1 #9-85 Bogotá
BOGOTÁ, D.C.	LSP Distrital Bogota	LDSP	mlgomez@saludcapital.gov.co lgdelgado@saludcapital.gov.co.	Carrera 32 #12-81 Bogotá
BOGOTÁ, D.C.	IDIME	Laboratorio Privado	Jenniffer.soler@idime.com.co luis.vasquez@idime.com.co	Calle 76 #13-46 Sede Lago
BOGOTÁ, D.C.	Biotecgen Laboratorio clinico	Laboratorio Privado	directorlab@biotecgen.com.co labbogota@biotecgen.com.co	Calle 119 #49- 26 Biotecnologia y Genetica S.A. Barrio El Batán Bogotá
BOGOTÁ, D.C.	Laboratorio Clinico e Inmunologico Lorena Vejarano	Laboratorio Privado	lorenavejarano@gmail.com gerencia@lorenavejarano.com	Calle 25G #85B-89 Bogotá
BOGOTÁ, D.C.	Compensar Calle 26	Laboratorio Privado	dcmontanaa@compensarsalud.com	Av. Calle 26 #66A-48 Torre B Piso 1 Laboratorio clinico. Bogotá
BOGOTÁ, D.C.	Compensar Calle 63	Laboratorio Privado	ljforeror@compensarsalud.com	Calle 63 # 28-42 Bogotá
BOGOTÁ, D.C.	Universidad de la Salle	SP	jhrivera@lasalle.edu.co	Carrera 5 #59A-44, Edificio de Optometría, Universidad de La Salle - Sede Chapinero
BOGOTÁ, D.C.	Universidad Pontificia Javeriana Laboratorio del Instituto de Genética Humana de la facultad de Medicina	SP	fernando.suarez@javeriana.edu.co rojas-adriana@javeriana.edu.co	Carrera 7 No. 40 - 6. Facultad de Medicina.
BOGOTÁ, D.C.	Fundación Cardioinfantil	Laboratorio Privado	asteevens@cardioinfantil.org rcabrerap@cardioinfantil.org	Cl 163A # 13B-60
BOGOTÁ, D.C.	SURA	Laboratorio Privado	hdvallea@sura.com.co smosornoc@sura.com.co	Calle 27G #96b-63 Bogotá
BOGOTÁ, D.C.	Hospital Universitario San Ignacio	Laboratorio Privado	ccardozo@husi.org.co	Cra 7 # 40-62. Piso 2. Bogotá D.C.
BOGOTÁ, D.C.	Analizar Laboratorio Clinico Automatizado S.A.S	Laboratorio Privado	maria.sanchez@analizarlab.com erika.echavarria@synlab.co	Carrera 14A # 101-73
BOGOTÁ, D.C.	Laboratorio Investigación Hormonal	Laboratorio Privado	gerencia@lablih.net	Cra 21 # 166-81
BOGOTÁ, D.C.	Hospital Universitario Clinica San Rafael	Laboratorio Privado	Luisita.c_4194@hotmail.com luz.bernal@sanrafael.com.co	Carrera 8 nro. 17 45 sur
BOGOTÁ, D.C.	Laboratorio de Gencell Pharma SAS	Laboratorio Privado	calidad@gencellpharma.com	Carrera 18 #82-15/ calle 82# 18-12 edificio esquinero por esto las dos nomenclaturas- Barrio Antiguo Country, Bogotá
BOGOTÁ, D.C.	Laboratorio del Instituto Distrital de Ciencia, Biotecnologia e Innovacion en Salud IDCBIS	SP	gsalguero@idcbis.org.co	Cra 32 # 12 -81, Centro Distrital de Salud, Bogota.
BOGOTÁ, D.C.	Laboratorio Sinergia Global	Laboratorio Privado	diana.salcedo@christus.co	Av carrera 68 #17-12 ciudad: Bogota.
BOGOTÁ, D.C.	Hospital Santa Clara	Laboratorio Privado	laboratorio@subredcentrooriente.gov.co nubia8@gmail.com	Crr 14 b #1-49 sur Bogotá D.C.
BOGOTÁ, D.C.	Laboratorio de la Clínica Los Nogales	Laboratorio Privado	plopez@clinicanogales.com	Calle 95 #23-61 Bogotá
BOGOTÁ, D.C.	Laboratorio Yunis Turbay	Laboratorio Privado	jy@yunis.co dyunis@yunis.co molecular@yunis.co	Calle 86B # 49D-28 piso 4. Bogotá D.C.
BOGOTÁ, D.C.	Laboratorio Echavarria sede Bogotá	Laboratorio Privado	ccalidadbog@labechavarria.com	Carrera 44 # 29A-05. Bogotá D.C.
BOGOTÁ, D.C.	Laboratorio Clínico Subred Integrada Servicios de Salud Norte E.S.E Hospital Simon Bolivar	Laboratorio Privado	calidadlaboratorio2@subrednorte.gov.co	Carrera 7 N° 165-06 Bogotá D.C.
BOGOTÁ, D.C.	Laboratorio Clinica Shaio	Laboratorio Privado	isabel.torres@shaio.org	Diagonal 115A 70C-75 Bogotá D.C.
BOGOTÁ, D.C.	Laboratorio Los Cobos	Laboratorio Privado	dmcanong@compensarsalud.com dmcortesr@compensarsalud.com	Avenida kra 9 # 131a-40 Bogotá D.C.
BOGOTÁ, D.C.	Clinica Infantil Colsubsidio	Laboratorio Privado	liderfuncionallaboratorio.clinicainfantil@colsubsidio.com	calle 66 #10-48 segundo piso Bogotá D.C.
BOGOTÁ, D.C.	Laboratorio Alife Health	Laboratorio Privado	jgarcia@alifesolutions.net ldiaz@alifesolutions.net havellaneda@alifehealth.net	CRA 7C #125-11 Bogotá D.C.
BOGOTÁ, D.C.	Laboratorio CAFAM	Laboratorio Privado	alepalacios@cafam.com.co	Cra 16 numero 52-35 Bogotá D.C.
BOGOTÁ, D.C.	Laboratorio Saludpass SAS	Laboratorio Privado	Contacto@saludpass.com Direccionlaboratoriosaludpass@gmail.com	Carrera 7 # 74c -09 Bogotá
BOGOTÁ, D.C.	Laboratorio Central Referencia Clin Colsanitas	Laboratorio Privado	carodriguez@colsanitas.com	Carrera 69 C # 99-45 Bogotá D.C.
BOGOTÁ, D.C.	Hospital Militar Central	SP	Lguavita@homil.gov.co	Transversal 3 # 49-00 Bogotá D.C.
BOGOTÁ, D.C.	Análisis y Diagnóstico en Laboratorio SAS	Laboratorio Privado	lorena.ortega@laboratorioadl.com	"Carrera 19 No. 95-55 edificio torre platino oficina 705. Bogotá D.C."
BOLÍVAR	Universidad sinu sede Cartagena	Laboratorio Privado	andreshiguitad@gmail.com biomedicaslab@unisinucartagena.edu.co jefelaboratorios@unisinucartagena.edu.co	Av. Transversal 54 #30-453 Universidad del Sinú, Campus Santillana Cartagena, Bolívar
BOLÍVAR	Universidad Cartagena Laboratorio UNIMOL	SP	dmtropical@unicartagena.edu.co	Universidad de Cartagena. Campus de la salud Zaragocilla. Facultad de Medicina Piso 1. Laboratorio UNIMOL
BOLÍVAR	Laboratorio Clinica Medihelp	Laboratorio Privado	laboratorio@clinicamedihelp.com	Carrera 6 #5-101, Barrio Bocagrande
BOLÍVAR	Laboratorio Biocare Medical SAS	Laboratorio Privado	info@biocaremedical.com.co	"Barrio Manga Calle 25 # 18 - 10 Cartagena - Bolivar"
BOYACÁ	LDSP Boyacá	LDSP	mabel.medina@boyaca.gov.co direccionpypsalud@boyaca.gov.co	Calle 23 No 12-74 B. Popular (Laboratorio) Tunja Boyacá
BOYACÁ	Laboratorio Carvajal IPS	Laboratorio Privado	Coordinacionmolecular@carvajalips.com calidad@carvajalips.com	Calle 24 n. 9 38 Tunja Boyacá
BOYACÁ	Laboratorio Hospital San Rafael Tunja	Laboratorio Privado	laboratorio@hospitalsanrafaeltunja.gov.co	carrera 11 N 27-27 Tunja Boyacá
CALDAS	Universidad de Caldas	SP	alejandro.ceballos@ucaldas.edu.co laboratorio.covid19@ucaldas.edu.co	Calle 65 # 26-10 Universidad de Caldas Manizales, Caldas
CALDAS	LDSP Caldas	LDSP	coordinadorlspcaldas@saluddecaldas.gov.co	Hospital Santa Sofía - Tercer Piso – Bloque de Urgencias-Calle 5 No. 40-02 Barrio Asturias - Manizales, Caldas /Red de Laboratorios
CAQUETÁ	Hospital Maria Inmaculada	Laboratorio Privado	laboratorioclinico@hmi.gov.co	Diagonal 20 No 7-29 Florencia - Caquetá
CASANARE	Hospital Regional de la Orinoquia -HORO	Laboratorio Privado	gerencia@horo.gov.co	Calle 15 No. 07-95 manzana L vía marginal de la selva. Yopal Casanare
CASANARE	Laboratorio Clinico E.S.E. Salud Yopal	Laboratorio Privado	esyliderlaboratorio@gmail.com	Carrera 15 No 33-40 Yopal Casanare
CAUCA	Universidad del Cauca	SP	rectoria@unicauca.edu.co giavila@unicauca.edu.co linalopez@unicauca.edu.co	Calle 5 N 4-70 Popayan, Cauca
CESAR	LDSP Cesar	LDSP	laboratoriossaludcesar@hotmail.com	Transversal 18 # 19-65. Valledupar
CESAR	Laboratorio Nancy Florez	Laboratorio Privado	calidadnfg@hotmail.com nancy-florez@hotmail.com	Carrera 15 No. 14_75 - Sede Administrativa Carrera 9 No. 7 a 42 - Sede Asistencia Operativa Valledupar - Cesar
CESAR	Laboratorio Cristiam Gram	Laboratorio Privado	luzrodriguez_1@yahoo.es gerencia@labcristiamgram.com	Transversal 18 #20-94 consultorio 110 -105 centro médico penta . Valledupar
CESAR	Laboratorio Clinica medicos S.A	Laboratorio Privado	presidencia@clinicamedicos.com laboratorio@clinicaaltacomplejidad.com	Calle 14 # 17-47 Valledupar Cesar
CESAR	Laboratorio Claret Ariño Garcia	Laboratorio Privado	calidadclaret2019@gmail.com	CARRERA12 NUMERO 14-108 LOCAL 101 SEDE LOPERENA CESAR-VALLEDUPAR
CHOCÓ	Laboratorio Respirar	Laboratorio Privado	laboratorioclinico@respirar.com.co	Carrera 3 # 29-46 barrio Cristo rey Quibdó- Chocó
CÓRDOBA	LSP Cordoba	LDSP	beatrizbitar08@hotmail.com laboratoriodesaludpublica@cordoba.gov.co	Carrera 15 Calles 23 y 24 Frente al ISS Barrio Costa de Oro- Monteria Córdoba
CÓRDOBA	Universidad Cordoba Laboratorio del Instituto de Investigaciones del Trópico	SP	smattar@correo.unicordoba.edu.co mattarsalim@hotmail.com	Univ de Cordoba Cra 6 #77-305 Campus central Monteria.
CÓRDOBA	Laboratorio IMAT Instituto médico de alta tecnología S.A.S	Laboratorio Privado	Coordinadorlaboratorio@imatsas.com calidad@imatoncomedica.com	Calle 72 #6A-87 Montería Córdoba
CÓRDOBA	Laboratorio Clinica Universitaria Medicina Integral SAS - ALVEN	Laboratorio Privado	calidad@alvenips.com Gerencia@alvenips.com	Calle 44 N° 14 - 282 Barrio Versalles
CÓRDOBA	Laboratorio Masvida de la Costa	Laboratorio Privado	direccionmasvidadelacostalab@gmail.com	Calle 29 # 10-07 Montería - Córdoba
CÓRDOBA	Laboratorio Clinico Especializado Humalib SAS	Laboratorio Privado	gerencia@humalib.com	Calle 22 #2-15 Monteria - Córdoba
CUNDINAMARCA	Agrosavia CI Tibaitatá	SP	ramartinez@agrosavia.co	Km 14 Vía Mosquera, Cundinamarca
CUNDINAMARCA	Hospital universitario de la samaritana	Laboratorio Privado	laboratorio.lider@hus.org.co	cra 8 # 0- 29 Bogotá
CUNDINAMARCA	Procardio Hospital Cardiovascular	Laboratorio Privado	laboratorio@procardiohcc.com	Cra 1 este No. 31-58 8. San Mateo Soacha
CUNDINAMARCA	LDSP Cundinamarca	LDSP	nathaly.sierra@cundinamarca.gov.co	Calle 21 A No. 70-10 Parque Industrial Montevideo Bogotá D.C.
HUILA	LSPD Huila	LDSP	clemencia_charry@yahoo.es	Carrera 20 No. 5B-36 Barrio Calixto Leyva Neiva Huila
HUILA	Laboratorio Clinico Angeles Biologia Molecular IPS	Laboratorio Privado	magdalenafalla@hotmail.com	Calle 7a#8-10 Neiva Huila
HUILA	Laboratorio Hospital Hernando Moncaleano	Laboratorio Privado	leonormercedes.otero@huhmp.gov.co	Calle 9 N. 15-25 Neiva - Huila
HUILA	Laboratorio Infección e Inmunidad Univ Surcolombiana	SP	cfnarvaez@usco.edu.co	Calle 9#14-02 Facultad de Salud, Universidad Surcolombiana, Neiva, Huila.
HUILA	Laboratorio Aidalab S.A.S	Laboratorio Privado	calidad@aidaascencio.com	Calle 15 número 6-41 quirinal. Neiva - Huila
LA GUAJIRA	Hospital San Jose de Maicao	Laboratorio Privado	lab.biologiamolecular@esesanjosedemaicao.gov.co	Calle 16 # 39A bis -31 Salida a Rioacha frente al Batallón
LA GUAJIRA	Laboratorio IPS Sol Wayuu	Laboratorio Privado
LA GUAJIRA	Laboratorio Viva1A IPS SA	Laboratorio Privado
MAGDALENA	Laboratorio Olimpus	Laboratorio Privado	calidad@olimpuslab.com	Carrera 5 #26b-23 barrio los angeles Santa Marta - Magdalena
MAGDALENA	Universidad del Magdalena	SP	lydaraquelcastro@hotmail.com	Universidad del magdalena. Cra 32 no. 22-08. Santa Marta
MAGDALENA	Laboratorio Molecular de la Univ Cooperativa Colombia sede Santa Marta	SP	jose.usmec@ucc.edu.co	Universidad Cooperativa de Colombia, Edificio de la Salud, Piso 3, Troncal del Caribe, Sector Mamatoco, Santa Marta.
META	AGROSAVIA CI La Libertad	SP	mitorres@agrosavia.co	Km 17 vía Puerto López, Meta
META	Laboratorio Clinico de la Corporación Clínica Primavera	Laboratorio Privado	Paramirez@clinicaprimavera.com	Calle 36 No 35-70 barzal Villavicencio - Meta
META	Hospital Departamental Villavicencio	Laboratorio Privado	laboratorio.coordinador@hdv.gov.co wilson_ortiz214@hotmail.com	Calle 37A # 28-53 bar al alto Villavicencio - Meta
META	Laboratorio Grupo Preferencial Sanar IPS	Laboratorio Privado	gerencia@gruposanar.com.co	Cr 13 #13b -14 barrio Manacacias Puerto Gaitan meta
META	Laboratorio Prevención Integral en Salud­ Previs IPS	Laboratorio Privado	laboratorio.covid@previsips.com	Calle 8 No. 12-67, Barrio Centro Puerto Gaitán - Meta
NARIÑO	Clinica Clinizad	Laboratorio Privado	direcciontecnica@clinizad.com	Carrera 33 # 12 A-44 Local 203 Segundo piso clínica san Ignacio Pasto - Nariño
NARIÑO	Hospital San Pedro	Laboratorio Privado	angela_bacterio@yahoo.es laboratorio@hospitalsanpedro.org	Carrera32 B No 19-02 Barrio Versalles Pasto Nariño
NARIÑO	LSP Nariño	LDSP	lspnarino@gmail.com	Carrera 16 No 43 Esquina Pasto - Nariño
NARIÑO	Laboratorio Clinico del Hospital Infantil Los Ángeles	Laboratorio Privado	subgapoyodxyterapeutico@hinfantil.org	Carrera 24 N 27-30 Respaldo Hospital Civil – Barrio El Calvario Pasto - Nariño
NARIÑO	Hospital Civil Ipiales	Laboratorio Privado	cgrajales09@gmail.com	Carrera 32 N 21 a 30. Pasto, Nariño
NARIÑO	Laboratorios del Valle depto Nariño	Laboratorio Privado	labovalle@hotmail.com	Calle 21 No 30-29 Pasto Nariño
NARIÑO	Hospital Deptal Nariño	Laboratorio Privado	merazo@hosdenar.gov.co	Calle 22 No. 7-93 parque bolivar Pasto - Nariño
NORTE DE SANTANDER	LDSP Norte de Santander	LDSP	coord.lspnorte@gmail.com	Avenida 6 # 16N-41 Zona Industrial Cúcuta - Norte de Santander
NORTE DE SANTANDER	Universidad de Pamplona	SP	rrodriguez@unipamplona.edu.co cedimol@unipamplona.edu.co	Avenida 6 # 16N-41 Zona Industrial Cúcuta
NORTE DE SANTANDER	Unidad Hematológica Especializada	Laboratorio Privado	unidadhematologica_2@hotmail.com direccionpserviciosycalidad@hotmail.com	Campus universitario, Km 1 vía Bucaramanga Calle 6B norte# 11E-123. Cúcuta - Norte de Santander
NORTE DE SANTANDER	Hospital Erasmo meoz	Laboratorio Privado	laboratorio@herasmomeoz.gov.co	Calle 9 No 6E-21 La Riviera Cúcuta - Norte de Santander
NORTE DE SANTANDER	Laboratorio Clínico García Beltrán	Laboratorio Privado	gb.lab@hotmail.com	Av 1 #15-43 Cons 711 Edf Jericó Barrio La Playa. Sede de proceso Molecular: Av 1 #17-73 cons 401 Edf Vitta Barrio Blanco
NORTE DE SANTANDER	Laboratorio Clinica Medical Duarte	Laboratorio Privado	coord.laboratorio@clinicamedicalduarte.com	Av libertadores #0-71 Cúcuta - Norte de Santander
NORTE DE SANTANDER	Laboratorio Clinico de la Clínica San José de Cúcuta SA	Laboratorio Privado	clinsanjose@hotmail.com	Calle 13 No 1E-74 Los Caobos Cucutá - Norte de Santander
PUTUMAYO	Laboratorio Clinica de Putumayo	Laboratorio Privado	laboratorio@clinicaputumayo.com.co	Cra 48 No 10-29 Barrio Leguizamon Mocoa - Putumayo
QUINDÍO	Universidad del Quindio	SP	lpadilla@Uniquindio.edu.co	Cr15 Cll 12N. Portería 2. Centro de investigaciones biomedicas. Universidad del Quindio.
QUINDÍO	LDSP Quindio	LDSP	saludlaboratorio@quindio.gov.co	Carrera 17 No. 14-25 Armenia Quindio
QUINDÍO	Laboratorio clínico CDC Centro de Diagnóstico Clínico SAS	Laboratorio Privado	Gerenciaadministrativa@cdcips.com gerencia@cdcips.com	Calle 17Norte # 11-70 Nogales del Parque piso 4 Armenia - Quindio
RISARALDA	Universidad Tecnologica de Pereira	SP	jcsepulv@utp.edu.co	Universidad Tecnológica de Pereira Carrera 27 #10-02. Barrio Alamos Pereira, Risaralda
RISARALDA	Laboratorio Clínico Patológico López Correa S.A.	Laboratorio Privado	"carolina.rodriguez@lopezcorrea.com "	"Calle 24 # 5-41 Pereira- Risaralda"
San Andrés Islas	laboratorio clinico Izilab/Sefora Bent	Venta Servicios	seforabent@yahoo.com	Av las Américas trasversal 2 da#2-78
SANTANDER	Laboratorio Higuera Escalante	Laboratorio Privado	johana.ballesteros@higueraescalante.com	Calle 157 # 23-99 piso 0 consultorio 10 Floridablanca - Santander
SANTANDER	Universidad Industrial de Santander	SP	mdiazgalvis@yahoo.comlci.covid19@uis.edu.co	Carrera 32 #29-31 Laboratorio Central de Investigaciones, Facultad de Salud, Universidad Industrial de Santander. Bucaramanga, Santander.
SANTANDER	Laboratorio Clinico ECOPETROL	SP	evaristo.vega@ecopetrol.com.co claudia.sanmiguel@ecopetrol.com.co	Ecopetrol S.A. Carrera 28 # 60-20 Barrancabermeja, Santander
SANTANDER	Laboratorio ICA	SP	diana.villamilt@ica.gov.co gerencia.santander@ica.gov.co	Quebradaseca #31-39, Bucaramanga
SANTANDER	Laboratorio Universidad de Santander UDES Laboratorio LIBB	SP	m.vasquez@udes.edu.co hbautista@udes.edu.co	Calle 70 # 55-210 Campus universitario Lagos del Cacique, Bucaramanga, Santander
SANTANDER	Fundación Cardiovascular de Colombia Zona Franca	Laboratorio Privado	normaserrano@fcv.org	Valle de menzuli kilómetro 7 Piedecuesta - Santander
SANTANDER	Laboratorio Centro de Atención y Diagnóstico de enfermedades infecciosas -CDI	Laboratorio Privado	gerencia@cdi.net.co	Cra 37 No 51-126 Bucaramanga - Santander
SANTANDER	LDSP Santander	LDSP	labdepsan@santander.gov.co	Calle 56 # 2W-68 Barrio Mutis Bucaramanga - Santander
SANTANDER	Laboratorio del Instituto de Diagnóstico Médico SA sede Santander - Unidad Móvil	Laboratorio Privado	nidia.castellanos@idime.com.co	Carrera 27 #30-15 Bucaramanga- Santander
SANTANDER	Laboratorio de Neurotrauma Center & Cuidamed SAS	Laboratorio Privado	saludocupacional@neurotraumacenter.org	Calle 70 No 55-210 Lagos del cacique Bucaramanga Campus Universitario Bloque yariguies sótano 1 Bucaramanga-Santander
SANTANDER	Laboratorio RVG IPS SAS	Laboratorio Privado	calidad@rvgips.com	"Calle 51 A #31-59 Cabecera Bucaramanga - Santander"
SUCRE	Laboratorio Yamina Cumplido	Laboratorio Privado	administracion@laboratorioyaminacumplido.com direccioncalidad@laboratorioyaminacumplido.com	Cra 21 No. 18 - 75 Brr Ford Sincelejo - Sucre
SUCRE	Universidad de Sucre	SP	jaimedelaossa@yahoo.com erwin.camacho@unisucre.edu.co	Cra 28 # 5-267 Barrio Puerta Roja - Sincelejo (Sucre)
SUCRE	Laboratorio Instituto de Genética Génesis SAS	Laboratorio Privado	gerencia@institutodegeneticagenesis.com	Carrera 20 # 14 - 08 Barrio La Ford Sincelejo - Sucre
TOLIMA	Analicemos Laboratorio Clinico Especializado	Laboratorio Privado	gerencia@analicemoslaboratorio.com coordinacion@analicemoslaboratorio.com	Cra 4B nro 32-83 barrio cadiz Ibague Tolima
TOLIMA	LSP Tolima	LDSP	axel.ramirez@saludtolima.gov.co	Carrera 2 A entre calles 33 y 34. Barrio Departamental. Ibague Tolima
TOLIMA	Clinaltec	Laboratorio Privado	laboratorio@clinaltec.com.co	Sector Picaleña Km 6 Vía Ibagué - Espinal
TOLIMA	Clinica Tolima	Laboratorio Privado	dianacuenca1@hotmail.com	Carrera 1 número 12-22 barrio centro Ibagué Tolima
VALLE DEL CAUCA	Hospital Universitario del Valle"Evaristo Garcia Cali - Valle del Cauca	Laboratorio Privado	laboratoriocentralhuv@gmail.com coordinacionlaboratorio@huv.gov	Calle 5 #36-08 Cali - Valle del Cauca
VALLE DEL CAUCA	LSP Valle del Cauca	LDSP	coordinacionlspd@valledelcauca.gov.co coordinacionlspd@valledelcauca.gov.co bmolecularlspd@valledelcauca.gov.co virologialspd@valledelcauca.gov.co	Carrera 76 #4-30 - Calle 5 con carrera 76 esquina Complejo Integral de Servicios de Salud, Cali
VALLE DEL CAUCA	Imbanaco	Laboratorio Privado	isabella.caicedo@imbanaco.com.co laboratorio.molecular@imbanaco.com.co nohra.ordonez@imbanaco.com.co	Cra. 38 BIS No. 5B2 - 04. Cali- Valle del Cauca
VALLE DEL CAUCA	Universidad del Valle	Laboratorio Privado	gerardo.libreros@correounivalle.edu.co	Calle 4B # 36-00 Edificio 120. universidad Del Valle sede San Fernando. Cali - valle del Cauca.
VALLE DEL CAUCA	Asoclinic Caucaseco	Laboratorio Privado	marevalo@inmuno.org	Cr37 2 Bis 5 E-08 Barrio El Templete Cali, Valle del Cauca
VALLE DEL CAUCA	Hemato Oncologos	Laboratorio Privado	coordinacionudho@hematooncologos.com.co covid19hemato@hematooncologos.com.co	calle 5B5 #38-46 Cali, Valle del Cauca
VALLE DEL CAUCA	lab Christus Sinergia Salud -Clin Farallones	Laboratorio Privado	angelica.dominguez@christus.co	Calle 9C # 5O - 25 SEGUNDO PISO Barrio Camino Real Clinica Farallones Cali - Valle del Cauca
VALLE DEL CAUCA	Clinica de Occidente	Laboratorio Privado	flor.neira@clinicadeoccidente.com	Laboratorio Clínica de Occidente Nit 890300513 Calle 18 Norte # 5-34 Cali
VALLE DEL CAUCA	Lab Servicios de Diagnóstico Médico SDM	Laboratorio Privado	claudia_santa@sdmdiagnostico.com	Calle 12A #20G-37 Cencar- Arroyohondo Yumbo- Valle del Cauca
VALLE DEL CAUCA	Laboratorio CIDEIM	Laboratorio Privado	davargas@cideim.org.co cvmontero@cideim.org.co	Carrera 125 No. 19-225, Pance Cali - Valle del Cauca
VALLE DEL CAUCA	Lab Clinica Nueva (Idime)	Laboratorio Privado	sandra.pena@idime.com.co	Calle 6 No 8-16 torre B segundo piso Cali - Valle del Cauca
VALLE DEL CAUCA	Laboratorio Asoclinic sede Buenaventura	Laboratorio Privado	laboratorio@inmuno.org	Cra 5 No 10-18 Calle la Victoria diagonal al colegio Maria Auxiadora cerca a Tránsito. Buenaventura
VALLE DEL CAUCA	Laboratorio Clinica Sanitas - Sebastian de Belalcazar	Laboratorio Privado	yfigueroa@colsanitas.com jvargas@colsanitas.com	Avenida 4N # 7N 81 Cali - Valle del Cauca
VALLE DEL CAUCA	Laboratorio Angel ( Synlab)	Laboratorio Privado	nazly.silva@synlab.co	Avenida 2ª Norte #22N-14 Cali - Valle del Cauca
VALLE DEL CAUCA	Fundacion Valle del Lili	Laboratorio Privado	ludwig.albornoz@fvl.org.co	Carrera 98 No 18-49 Cali, 760031
VALLE DEL CAUCA	Laboratorio clínico de la Fundación Clínica Infantil Club Noel	Laboratorio Privado	maria_victoria.munoz@fciclubnoel.com	Calle 5 N° 22-76 Cali- Valle del Cauca
VALLE DEL CAUCA	Lab Colcan sede Cali	Laboratorio Privado	c.acopiocali@laboratoriocolcan.com	CRA 41# 5A-61 Tequendama Cali - Valle del Cauca
VALLE DEL CAUCA	Lab Clinica Rafael Uribe Uribe(Idime)	Laboratorio Privado	diana.calderonlozano@idime.com.co	Calle 25 N° 2BN-17 1Er y 2Do piso Cali - Valle del Cauca
VALLE DEL CAUCA	Lab. Comfandi	Laboratorio Privado	tatianaalzate@confandi.com.co	Crr 70#18-75 Cali - Valle del Cauca
VALLE DEL CAUCA	Laboratorio Clínica Alta Complejidad Santa Barbara SAS	Laboratorio Privado	coodinacion.laboratorio@cacsantabarbara.com.co	Cll 31 # 44 - 239 Palmira- Valle del Cauca
VALLE DEL CAUCA	Lab Ayudas Diagnosticas SURA- sede Cali	Laboratorio Privado	lsarmientom@sura.com.co	Avenida 6 Bis Nte #35N-64 Cali- Valle del Cauca
VALLE DEL CAUCA	CIC laboratorios SAS	Laboratorio Privado	direcciondeprocesos@ciclaboratorios.com	"Kra 13 No 4-51 Guadalajara de Buga - Valle del Cauca"
