# Supplementary material for: Molecular Diagnosis as an Alternative for Public Health Surveillance of Leptospirosis in Colombia
Source: Microorganisms. 2023 Nov 13;11(11):2759. doi: 10.3390/microorganisms11112759 (PMC10673046; doi:10.3390/microorganisms11112759)
Supplement: Supplementary file 1 [file microorganisms-11-02759-s001.zip › Table S2. Data used to calculate rates..xlsx]

## Sheet: Table S2
Table S2. Data used to calculate Mortality rate, Case fatality rate, Years of Potentially Lost Life (YPLL), YLLP index and Work Years Lost (WYL) due to leptospirosis from 2010 to 2021 in Colombia and their respective results.
Year	Cases				Deaths				Total population*	Year	National mortality rate per 100,000 inhabitants	Case fatality rate (%)	YPLL	YPLL index	WYL
	Men	Female	Total	Proportion (%)	Men	Female	Total	Proportion (%)
2010	853	383	1236	69.01	25	8	33	75.75	44086000	2010	0.074	2.6699	1022.86	2.32	616
2011	902	339	1241	72.68	26	6	32	81.25	44553000	2011	0.0718246	2.57857	848.12	1.9	434
2012	748	295	1043	71.71	17	8	25	68	45002000	2012	0.0555531	2.39693	1059	2.35	648
2013	615	252	867	70.93	18	5	23	78.26	45435000	2013	0.0506218	2.65283	537.53	1.18	253
2014	682	254	936	72.86	25	2	27	92.59	45866000	2014	0.0588671	2.88462	965.64	2.1	646
2015	512	270	782	65.47	9	4	13	69.23	46314000	2015	0.0280693	1.6624	408.89	0.88	215
2016	473	194	667	70.91	10	6	16	62.5	46830000	2016	0.0341661	2.3988	429.68	0.91	204
2017	515	172	687	74.96	11	2	13	84.6154	47419000	2017	0.0274152	1.89229	527.09	1.11	335
2018	448	119	567	79.01	4	2	6	66.6667	48258000	2018	0.0124332	1.0582	231.66	0.48	133
2019	78	11	89	87.64	3	0	3	100	49396000	2019	0.00607337	3.37079	97.87	0.19	57
2020	29	3	32	90.62	2	0	2	100	50372000	2020	0.00397046	6.25	72.92	0.14	46
2021	96	21	117	82.05	5	0	5	100	51049000	2021	0.00979451	4.2735	-	-	77
Total	5951	2313	8115	73.33	155	43	191	81.15
*Data taken from https://datosmacro.expansion.com/demografia/poblacion/colombia
