# Supplementary material for: Molecular Diagnosis as an Alternative for Public Health Surveillance of Leptospirosis in Colombia
Source: Microorganisms. 2023 Nov 13;11(11):2759. doi: 10.3390/microorganisms11112759 (PMC10673046; doi:10.3390/microorganisms11112759)
Supplement: Supplementary file 1 [file microorganisms-11-02759-s001.zip › Table S3. Data and calculation of Work Years Lost (WYL).xlsx]

## Sheet: TS3. Work Years Lost (WYL)
Table S3. Data and calculation of Work Years Lost (WYL)
YEAR	AGE GROUPS	AGE	SEX	PRODUCTIVE AGE*	INDIVIDUAL WYL	INDIVIDUAL WYL > 0	WYL YEAR TOTAL
2010	4	15	M	60	45	45	616
2010	4	15	M	60	45	45
2010	4	17	M	60	43	43
2010	4	18	F	55	37	37
2010	4	19	M	60	41	41
2010	4	19	M	60	41	41
2010	4	19	M	60	41	41
2010	5	21	M	60	39	39
2010	5	21	M	60	39	39
2010	6	25	F	55	30	30
2010	6	26	M	60	34	34
2010	7	30	M	60	30	30
2010	7	31	M	60	29	29
2010	7	34	M	60	26	26
2010	8	36	M	60	24	24
2010	8	37	M	60	23	23
2010	9	44	M	60	16	16
2010	10	48	M	60	12	12
2010	11	53	M	60	7	7
2010	12	55	M	60	5	5
2010	12	56	M	60	4	4
2010	12	57	M	60	3	3
2010	12	58	M	60	2	2
2010	13	62	M	60	-2	0
2011	10	45	M	60	15	15	434
2011	3	13	M	60	47	47
2011	2	9	F	55	46	46
2011	10	46	M	60	14	14
2011	8	35	M	60	25	25
2011	12	57	F	55	-2	0
2011	12	59	M	60	1	1
2011	4	18	M	60	42	42
2011	4	15	M	60	45	45
2011	12	58	M	60	2	2
2011	6	27	M	60	33	33
2011	13	61	M	60	-1	0
2011	9	42	M	60	18	18
2011	9	42	M	60	18	18
2011	9	43	M	60	17	17
2011	8	37	F	55	18	18
2011	3	12	M	60	48	48
2011	12	59	M	60	1	1
2011	12	59	M	60	1	1
2011	5	20	M	60	40	40
2011	12	58	M	60	2	2
2011	11	54	F	55	1	1
2012	12	55	M	60	5	5	648
2012	11	53	M	60	7	7
2012	4	18	M	60	42	42
2012	8	38	M	60	22	22
2012	6	29	M	60	31	31
2012	5	20	M	60	40	40
2012	10	48	M	60	12	12
2012	1	1	F	55	54	54
2012	3	14	F	55	41	41
2012	6	28	M	60	32	32
2012	3	14	M	60	46	46
2012	9	41	F	55	14	14
2012	3	14	F	55	41	41
2012	4	19	M	60	41	41
2012	9	40	M	60	20	20
2012	5	20	M	60	40	40
2012	1	3	F	55	52	52
2012	7	31	F	55	24	24
2012	4	15	M	60	45	45
2012	8	38	F	55	17	17
2012	8	38	M	60	22	22
2013	7	34	M	60	26	26	253
2013	9	40	M	60	20	20
2013	9	42	M	60	18	18
2013	11	51	F	55	4	4
2013	1	1	M	60	59	59
2013	10	47	M	60	13	13
2013	8	35	M	60	25	25
2013	11	52	M	60	8	8
2013	7	32	M	60	28	28
2013	7	33	M	60	27	27
2013	10	45	M	60	15	15
2013	12	59	M	60	1	1
2013	12	56	M	60	4	4
2013	12	57	F	55	-2	0
2013	12	56	M	60	4	4
2013	12	59	M	60	1	1
2014	7	32	M	62	30	30	646
2014	7	30	M	62	32	32
2014	3	10	M	62	52	52
2014	9	41	M	62	21	21
2014	4	16	M	62	46	46
2014	4	17	M	62	45	45
2014	4	18	M	62	44	44
2014	10	47	M	62	15	15
2014	6	26	M	62	36	36
2014	13	61	M	62	1	1
2014	11	53	M	62	9	9
2014	5	20	M	62	42	42
2014	6	26	M	62	36	36
2014	1	1	F	57	56	56
2014	7	31	M	62	31	31
2014	10	46	M	62	16	16
2014	7	33	M	62	29	29
2014	12	59	M	62	3	3
2014	7	33	M	62	29	29
2014	12	56	M	62	6	6
2014	5	20	M	62	42	42
2014	7	32	F	57	25	25
2015	5	21	F	57	36	36	215
2015	11	53	M	62	9	9
2015	12	57	F	57	0	0
2015	4	16	F	57	41	41
2015	9	43	F	57	14	14
2015	10	48	M	62	14	14
2015	5	21	M	62	41	41
2015	10	47	M	62	15	15
2015	12	58	M	62	4	4
2015	5	21	M	62	41	41
2016	12	58	M	62	4	4	204
2016	8	36	F	57	21	21
2016	9	44	M	62	18	18
2016	10	48	F	57	9	9
2016	7	33	M	62	29	29
2016	12	55	M	62	7	7
2016	6	27	M	62	35	35
2016	8	37	M	62	25	25
2016	10	48	M	62	14	14
2016	4	15	F	57	42	42
2017	7	31	M	62	31	31	335
2017	8	38	M	62	24	24
2017	5	21	M	62	41	41
2017	10	49	M	62	13	13
2017	7	32	M	62	30	30
2017	10	46	M	62	16	16
2017	12	59	M	62	3	3
2017	5	23	M	62	39	39
2017	9	42	F	57	15	15
2017	5	24	M	62	38	38
2017	5	20	M	62	42	42
2017	4	19	M	62	43	43
2018	11	52	F	57	5	5	133
2018	5	23	M	62	39	39
2018	8	38	M	62	24	24
2018	8	37	M	62	25	25
2018	4	17	F	57	40	40
2019	10	45	M	62	17	17	57
2019	5	22	M	62	40	40
2020	14	66	M	62	-4	0	46
2020	4	16	M	62	46	46
2021	4	19	M	62	43	43	77
2021	15	70	M	62	-8	0
2021	12	55	M	62	7	7
2021	8	35	M	62	27	27
2021	16	78	M	62	-16	0
