# Supplementary material for: Molecular Diagnosis as an Alternative for Public Health Surveillance of Leptospirosis in Colombia
Source: Microorganisms. 2023 Nov 13;11(11):2759. doi: 10.3390/microorganisms11112759 (PMC10673046; doi:10.3390/microorganisms11112759)
Supplement: Supplementary file 1 [file microorganisms-11-02759-s001.zip › Table S4. Data for the calculation of Years of potential life lost (YPLL).xlsx]

## Sheet: TS4. YPLL
Table S4. Data for the calculation of Years of potential life lost (YPLL)
YEAR	AGE	AGES GROUPS	Number of deaths	Average	Maximun	(Max - average)	YPLL per year per group
2010	15	4	7	17.4286	75.42	57.9914	405.94
	15
	17
	18
	19
	19
	19
	21	5	2	21	75.42	54.42	108.84
	21
	25	6	2	25.5	75.42	49.92	99.84
	26
	30	7	3	31.6667	75.42	43.7533	131.26
	31
	34
	36	8	2	36.5	75.42	38.92	77.84
	37
	44	9	1	44	75.42	31.42	31.42
	48	10	1	48	75.42	27.42	27.42
	53	11	1	53	75.42	22.42	22.42
	55	12	5	57	75.42	18.42	92.1
	56
	57
	58
	59
	62	13	1	62	75.42	13.42	13.42
	67	14	2	67.5	75.42	7.92	15.84
	68
	71	15	3	72.3333	75.42	3.08667	9.26
	72
	74
	78	16	1	78	75.42	-2.58	-2.58
	80	17	2	80.5	75.42	-5.08	-10.16
	81
2011	9	2	1	9	75.66	66.66	66.66
	13	3	2	12.5	75.66	63.16	126.32
	12
	18	4	2	16.5	75.66	59.16	118.32
	15
	20	5	1	20	75.66	55.66	55.66
	27	6	1	27	75.66	48.66	48.66
	35	8	2	36	75.66	39.66	79.32
	37
	42	9	3	42.3333	75.66	33.3267	99.98
	42
	43
	45	10	2	45.5	75.66	30.16	60.32
	46
	54	11	1	54	75.66	21.66	21.66
	57	12	6	58.3333	75.66	17.3267	103.96
	59
	58
	59
	59
	58
	62	13	3	62	75.66	13.66	40.98
	61
	63
	68	14	2	67.5	75.66	8.16	16.32
	67
	72	15	5	71.6	75.66	4.06	20.3
	71
	72
	70
	73
	86	18	1	86	75.66	-10.34	-10.34
2012	1	1	2	2	75.88	73.88	147.76
	3	1
	14	3	3	14	75.88	61.88	185.64
	14	3
	14	3
	15	4	3	17.3333	75.88	58.5467	175.64
	18	4
	19	4
	20	5	2	20	75.88	55.88	111.76
	20	5
	28	6	2	28.5	75.88	47.38	94.76
	29	6
	31	7	1	31	75.88	44.88	44.88
	38	8	3	38	75.88	37.88	113.64
	38	8
	38	8
	40	9	2	40.5	75.88	35.38	70.76
	41	9
	48	10	1	48	75.88	27.88	27.88
	53	11	1	53	75.88	22.88	22.88
	55	12	1	55	75.88	20.88	20.88
	63	13	2	63.5	75.88	12.38	24.76
	64	13
	67	14	2	67	75.88	8.88	17.76
	67	14
2013	1	1	1	1	76.11	75.11	75.11
	32	7	3	33	76.11	43.11	129.33
	33
	34
	35	8	1	35	76.11	41.11	41.11
	40	9	2	41	76.11	35.11	70.22
	42
	45	10	2	46	76.11	30.11	60.22
	47
	51	11	2	51.5	76.11	24.61	49.22
	52
	56	12	5	57.4	76.11	18.71	93.55
	56
	57
	59
	59
	66	14	2	66	76.11	10.11	20.22
	66
	70	15	2	71	76.11	5.11	10.22
	72
	78	16	2	78.5	76.11	-2.39	-4.78
	79
	83	17	1	83	76.11	-6.89	-6.89
2014	1	1	1	1	76.32	75.32	75.32
	10	3	1	10	76.32	66.32	66.32
	16	4	3	17	76.32	59.32	177.96
	17
	18
	20	5	2	20	76.32	56.32	112.64
	20
	26	6	2	26	76.32	50.32	100.64
	26
	30	7	6	31.8333	76.32	44.4867	266.92
	31
	32
	32
	33
	33
	41	9	1	41	76.32	35.32	35.32
	46	10	2	46.5	76.32	29.82	59.64
	47
	53	11	1	53	76.32	23.32	23.32
	56	12	2	57.5	76.32	18.82	37.64
	59
	61	13	2	62	76.32	14.32	28.64
	63
	75	16	2	77	76.32	-0.68	-1.36
	79
	84	17	1	84	76.32	-7.68	-7.68
	86	18	1	86	76.32	-9.68	-9.68
2015	16	4	1	16	76.53	60.53	60.53
	21	5	3	21	76.53	55.53	166.59
	21
	21
	43	9	1	43	76.53	33.53	33.53
	48	10	2	47.5	76.53	29.03	58.06
	47
	53	11	1	53	76.53	23.53	23.53
	57	12	2	57.5	76.53	19.03	38.06
	58
	64	13	1	64	76.53	12.53	12.53
	67	14	1	67	76.53	9.53	9.53
	70	15	1	70	76.53	6.53	6.53
2016	15	4	1	15	76.73	61.73	61.73
	27	6	1	27	76.73	49.73	49.73
	33	7	1	33	76.73	43.73	43.73
	36	8	2	36.5	76.73	40.23	80.46
	37
	44	9	1	44	76.73	32.73	32.73
	48	10	2	48	76.73	28.73	57.46
	48
	58	12	2	56.5	76.73	20.23	40.46
	55
	62	13	1	62	76.73	14.73	14.73
	65	14	4	65.25	76.73	11.48	45.92
	66
	65
	65
	74	15	1	74	76.73	2.73	2.73
2017	19	4	1	19	76.93	57.93	57.93
	21	5	4	22	76.93	54.93	219.72
	23
	24
	20
	31	7	2	31.5	76.93	45.43	90.86
	32
	38	8	1	38	76.93	38.93	38.93
	42	9	1	42	76.93	34.93	34.93
	49	10	2	47.5	76.93	29.43	58.86
	46
	59	12	1	59	76.93	17.93	17.93
	69	14	1	69	76.93	7.93	7.93
2018	17	4	1	17	77.11	60.11	60.11
	23	5	1	23	77.11	54.11	54.11
	38	8	2	37.5	77.11	39.61	79.22
	37
	52	11	1	52	77.11	25.11	25.11
	64	13	1	64	77.11	13.11	13.11
2019	67	14	1	67	77.29	10.29	10.29
	45	10	1	45	77.29	32.29	32.29
	22	5	1	22	77.29	55.29	55.29
2020	16	4	1	16	77.46	61.46	61.46
	66	14	1	66	77.46	11.46	11.46
